# Supplementary material for: Activation of intervertebral disc cells by co-culture with notochordal cells, conditioned medium and hypoxia
Source: BMC Musculoskelet Disord. 2014 Dec 11;15:422. doi: 10.1186/1471-2474-15-422 (PMC4295479; doi:10.1186/1471-2474-15-422)
Supplement: Supplementary file 1 — Additional file 1: Table S1: Mass spectrometric comparison between serum free medium (SFM), co-culture medium of 1:1 NC: NPC co-culture (CoC) (collected after 7 days) and conditioned medium (NCCM) of pure NC. The numbers indicate peptide spectrum matches and sequence coverage. (XLS 410 KB) [file 12891_2014_2382_MOESM1_ESM.xls]

## Sheet: ID overview
Additional file 1: Table S1
Sum of #Peptides		100% porcine	50/50%				Sequence coverage %
ID	SFM	CM	CoCul	Grand Total	cnts		SFM	CM	CoCul	mean
1433T_HUMAN			7	7	1				28.16	28.16
1433Z_SHEEP			3	3	1				10.61	10.61
6PGL_BOVIN			2	2	1				14.4	14.4
A1AG_BOVIN	10	7	7	24	3		33.7	42.39	33.7	36.5967
A1AT_BOVIN	475	429	202	1106	3		62.76	65.82	53.06	60.5467
A1AT_SHEEP	214	200	84	498	3		35.1	30.05	28.83	31.3267
A1BG_BOVIN	7	10	5	22	3		19.09	25.31	13.07	19.1567
A1M_RAT	4	4		8	2		2.13	2.13		2.13
A2AP_BOVIN	92	74	23	189	3		35.32	35.32	30.85	33.83
A2MG_BOVIN	105	74	22	201	3		54.07	45.66	23.27	41
A2MG_HUMAN		4		4	1			1.31		1.31
A4_PIG			3	3	1				15.24	15.24
ACTB_CANFA	54	87	129	270	3		70.05	70.05	80.48	73.5267
ACTC_HUMAN			46	46	1				37.33	37.33
ADIPO_BOVIN	17	14	5	36	3		29.6	28.7	12.11	23.47
ALBU_BOVIN	876	559	430	1865	3		91.77	85.93	86.45	88.05
ALBU_CANFA	82	60		142	2		12.67	10.62		11.645
ALBU_FELCA	104	68	50	222	3		15.07	11.47	12.84	13.1267
ALBU_HORSE	46			46	1		6.92			6.92
ALBU_HUMAN	61	35	18	114	3		16.24	16.31	8.72	13.7567
ALBU_MACFA			68	68	1				13.87	13.87
ALBU_MESAU	50	35	30	115	3		3.94	3.94	3.94	3.94
ALBU_PIG		134	91	225	2			17.67	16.81	17.24
ALBU_RABIT	117	81	52	250	3		14.21	8.73	8.56	10.5
ALBU_RAT	44	26	30	100	3		4.45	4.45	4.28	4.39333
ALBU_SHEEP	303	181	141	625	3		40.14	35.33	32.59	36.02
ALDOA_RABIT		7	12	19	2			22.87	33.33	28.1
ALDOB_SHEEP	4			4	1		13.77			13.77
AMBP_BOVIN	64	47	33	144	3		43.47	43.18	31.25	39.3
AMC2_PIG	2	15	7	24	3		35.8	72.84	54.32	54.32
ANG1_BOVIN	12		12	24	2		49.6		57.6	53.6
ANGT_SHEEP	61	40	31	132	3		27.43	29.2	21.46	26.03
ANT3_BOVIN	194	132	52	378	3		59.82	59.82	53.58	57.74
ANT3_HUMAN			5	5	1				5.79	5.79
ANT3_MOUSE	15	18	9	42	3		10.11	9.89	14.32	11.44
ANXA1_BOVIN			9	9	1				17.92	17.92
ANXA1_PIG			5	5	1				13.33	13.33
ANXA2_BOVIN			27	27	1				59.17	59.17
ANXA2_PIG		13	28	41	2			34.02	65.09	49.555
APOA_HUMAN	4	3	2	9	3		1.52	0.71	0.71	0.98
APOA1_BOVIN	765	619	573	1957	3		92.45	82.26	93.21	89.3067
APOA1_CANFA	66	65	42	173	3		17.36	13.64	13.64	14.88
APOA1_HUMAN	4			4	1		6.61			6.61
APOA2_BOVIN	36	26	21	83	3		78.95	22.08	79.22	60.0833
APOA4_BOVIN	26	22	21	69	3		58.06	50.83	59.44	56.11
APOA4_HUMAN	2	2	3	7	3		3.19	3.19	3.28	3.22
APOA4_PAPAN		3		3	1			6.3		6.3
APOB_HUMAN	2	2		4	2		1.25	1.58		1.415
APOC2_BOVIN	2			2	1		37.97			37.97
APOC3_BOVIN	6			6	1		69.86			69.86
APOD_BOVIN	14	10	31	55	3		40.83	33.14	52.66	42.21
APOD_CAVPO		2	6	8	2			15.38	15.38	15.38
APOE_BOVIN	23	22	32	77	3		43.96	34.23	43.62	40.6033
APOH_BOVIN	104	84	75	263	3		65.03	62.03	65.03	64.03
APOH_CANFA	15		11	26	2		9.2		9.2	9.2
APOH_RAT	8	9	6	23	3		11.51	11.51	11.51	11.51
APOM_PIG	15	13	9	37	3		40.96	33.51	37.23	37.2333
ARF2_BOVIN			2	2	1				20	20
ARF3_HUMAN	2	2	3	7	3		16.11	16.11	30	20.74
ARP3_BOVIN			2	2	1				6.71	6.71
B2MG_BOVIN	13		3	16	2		69.39		39.8	54.595
BGH3_PIG			2	2	1				5.45	5.45
BHMT1_BOVIN		2		2	1			11.3		11.3
BHMT1_PIG	2			2	1		11.87			11.87
BLVRB_BOVIN	9	5		14	2		36.1	25.85		30.975
BPT1_BOVIN			4	4	1				30	30
BPT2_BOVIN	12	8	5	25	3		44	48.48	46.97	46.4833
C1QA_BOVIN	4	4		8	2		18.02	18.47		18.245
C1QB_BOVIN	9	6	6	21	3		25.78	25.78	32.44	28
C1QT3_HUMAN	5		6	11	2		16.16		16.16	16.16
C1QT5_HUMAN		2		2	1			10.53		10.53
C1S_BOVIN	2		11	13	2		6.23		14.39	10.31
C1S_PIG		11	15	26	2			19.05	22.62	20.835
CAB45_CAPHI			2	2	1				13.5	13.5
CADH1_BOVIN	3	2		5	2		3.4	2.38		2.89
CAH2_BOVIN	9			9	1		45.95			45.95
CAP1_BOVIN	2	3		5	2		8.47	11.46		9.965
CAPG_HUMAN		2	3	5	2			8.05	8.05	8.05
CAPZB_MESAU		2		2	1			30.93		30.93
CATD_BOVIN		4	8	12	2			13.08	27.82	20.45
CATD_CANFA		5		5	1			13.87		13.87
CATD_PIG		9	8	17	2			40.08	40.08	40.08
CBPB2_BOVIN	5	6		11	2		18.2	12.53		15.365
CBPN_BOVIN	9	11	6	26	3		25.73	22.57	16.25	21.5167
CCL2_PIG		3	5	8	2			18.42	18.42	18.42
CCL20_BOVIN		3		3	1			14.29		14.29
CD14_BOVIN	7			7	1		22.95			22.95
CERU_HUMAN			3	3	1				3.06	3.06
CERU_RAT		2		2	1			2.4		2.4
CERU_SHEEP	2	4	17	23	3		3.11	5.44	19.53	9.36
CFAB_BOVIN	228	229	127	584	3		59.51	60.73	58.15	59.4633
CFAD_BOVIN	24	28	20	72	3		58.8	59.66	49.36	55.94
CFAD_PIG		37	35	72	2			68.67	81.97	75.32
CFAH_BOVIN	122	103	68	293	3		57.72	53.94	45.07	52.2433
CFAI_HUMAN	4	3	4	11	3		4.73	3.72	4.73	4.39333
CH3L1_BOVIN		42	397	439	2			56.08	76.52	66.3
CH3L1_BUBBU			274	274	1				51.25	51.25
CH3L1_PIG		47	176	223	2			44.2	50	47.1
CH3L1_SHEEP			267	267	1				47.37	47.37
CHAD_BOVIN		4	8	12	2			8.23	26.83	17.53
CHAD_HUMAN			6	6	1				16.91	16.91
CHIA_BOVIN	2	5		7	2		7.98	21.73		14.855
CLC11_HUMAN			3	3	1				7.95	7.95
CLIC1_HUMAN		4	3	7	2			23.75	14.58	19.165
CLIC4_BOVIN			11	11	1				52.17	52.17
CLIC4_HUMAN			8	8	1				30.16	30.16
CLUS_BOVIN	19	24	219	262	3		36.9	41.43	64.52	47.6167
CLUS_PIG		33	96	129	2			33.63	37.67	35.65
CNTN1_BOVIN	3	2		5	2		4.39	2.55		3.47
CNTN1_MOUSE	2			2	1		3.57			3.57
CO1A1_BOVIN	22	51	37	110	3		11.89	12.51	18.85	14.4167
CO1A1_MAMAE		6	7	13	2			5.22	9.22	7.22
CO1A2_BOVIN	32	55	50	137	3		10.85	17.74	13.93	14.1733
CO1A2_MAMAE		3	2	5	2			3.86	3.86	3.86
CO1A2_RAT		22		22	1			7.73		7.73
CO2A1_BOVIN	2	6	24	32	3		2.12	4.38	18.67	8.39
CO2A1_HUMAN		4	4	8	2			17.48	17.89	17.685
CO2A1_RAT			5	5	1				4.3	4.3
CO3_BOVIN	826	701	600	2127	3		77.3	77.85	79.13	78.0933
CO3_CAVPO	51	64	37	152	3		7.97	8.58	7.36	7.97
CO3_HUMAN	13	49		62	2		15.56	8.1		11.83
CO3_MOUSE		61	36	97	2			7.75	6.83	7.29
CO3_RABIT	18			18	1		6.47			6.47
CO3_RAT	54	62	39	155	3		7.63	6.79	7.69	7.37
CO3A1_HUMAN		2		2	1			2.41		2.41
CO4_BOVIN	121	96	39	256	3		43.7	43.26	30.76	39.24
CO4_RAT	19	19	7	45	3		4.49	5.53	2.71	4.24333
CO4A_HUMAN			7	7	1				4.64	4.64
CO4B_MOUSE	9	6		15	2		2.3	1.73		2.015
CO5_HUMAN	4	3		7	2		1.84	1.07		1.455
CO5A1_HUMAN	6	10	9	25	3		3.44	4.02	6.2	4.55333
CO5A2_HUMAN			5	5	1				1.8	1.8
CO6_BOVIN	4	3		7	2		8.23	5.38		6.805
CO6A1_HUMAN	12	25	49	86	3		5.85	19.52	19.62	14.9967
CO6A1_MOUSE			26	26	1				13.82	13.82
CO6A2_HUMAN			3	3	1				3.2	3.2
CO6A2_MOUSE			3	3	1				3.57	3.57
CO6A3_HUMAN		5	19	24	2			2.56	5.49	4.025
CO7_BOVIN	27	24	11	62	3		31.83	25	15.61	24.1467
CO9_BOVIN	24	20	16	60	3		33.02	27.89	32.07	30.9933
CO9_HORSE	6		3	9	2		5.7		5.7	5.7
COBA1_HUMAN	4	8	20	32	3		1.25	3.34	7.24	3.94333
COBA2_BOVIN			10	10	1				6.57	6.57
COCA1_HUMAN			9	9	1				4.27	4.27
COCA1_MOUSE			8	8	1				2.15	2.15
COF1_PIG	8	10	20	38	3		49.09	56.36	73.94	59.7967
COF2_MOUSE	2	3	6	11	3		18.79	18.79	29.09	22.2233
COIA1_HUMAN	2	2		4	2		10.38	10.93		10.655
COMP_BOVIN	38	33	45	116	3		41.85	33.97	33.83	36.55
COMP_HUMAN	11	15	15	41	3		14.65	17.1	10.58	14.11
COMP_RAT			28	28	1				13.86	13.86
COMT_BOVIN	2			2	1		14.03			14.03
CONG_BOVIN	2	3		5	2		9.12	12.54		10.83
CRIP2_BOVIN			3	3	1				16.83	16.83
CTGF_BOVIN			10	10	1				33.13	33.13
CTGF_HUMAN			3	3	1				11.49	11.49
CTGF_PIG		2	3	5	2			7.74	11.46	9.6
CTHL1_BOVIN	13	5	3	21	3		50.97	38.71	30.32	40
CTHL2_BOVIN	2			2	1		24.43			24.43
CXL16_PIG			3	3	1				5.75	5.75
CYTC_BOVIN	29	2	21	52	3		73.73	27.12	72.88	57.91
DAG1_BOVIN	2			2	1		4.97			4.97
DEST_HUMAN	6		3	9	2		32.32		24.85	28.585
DHPR_BOVIN	4		2	6	2		29.46		12.03	20.745
DYH9_HUMAN	2			2	1		0.75			0.75
ECM1_HUMAN		2	2	4	2			3.26	5.18	4.22
ECM1_RAT		2		2	1			4.24		4.24
EF2_CALJA			4	4	1				4.55	4.55
EFNA1_PIG			2	2	1				14.63	14.63
EGF_FELCA	2			2	1		2.94			2.94
ENOA_BOVIN	15	16	21	52	3		43.65	37.1	46.08	42.2767
ENOA_HUMAN		4		4	1			12.02		12.02
ENOB_HUMAN		4		4	1			11.51		11.51
EZRI_MESAU		3		3	1			14.13		14.13
F12AI_BOVIN	62	53	52	167	3		38.43	46.52	40.9	41.95
FA10_BOVIN	9			9	1		20.58			20.58
FA12_BOVIN	15	12		27	2		21.08	14.22		17.65
FA5_BOVIN	40	25	5	70	3		17.45	12.92	2.66	11.01
FA5_HUMAN			3	3	1				1.18	1.18
FA5_MOUSE	5	4		9	2		5.85	1.76		3.805
FA5_PIG	12			12	1		4.79			4.79
FA9_BOVIN	6			6	1		8.41			8.41
FBLN1_HUMAN	22	11	8	41	3		16.47	11.28	15.17	14.3067
FBLN3_HUMAN	4	5	12	21	3		10.29	9.87	20.17	13.4433
FBLN3_RAT	3	4	5	12	3		10.5	7.77	15.42	11.23
FBLN4_MOUSE			7	7	1				19.62	19.62
FBN1_BOVIN		8	33	41	2			3.41	10.87	7.14
FETA_BOVIN	168	74	41	283	3		75.51	67.91	60.64	68.02
FETA_HORSE	15		4	19	2		7.45		5.92	6.685
FETA_HUMAN	11			11	1		5.75			5.75
FETA_PIG	24	14	3	41	3		12.84	6.42	4.73	7.99667
FETUA_BOVIN	1325	854	543	2722	3		85.63	72.73	69.21	75.8567
FETUA_HUMAN	68	52		120	2		10.64	9.57		10.105
FETUA_PIG	20	7		27	2		14.12	7.2		10.66
FETUA_SHEEP	451	278	165	894	3		49	42.98	38.97	43.65
FETUB_BOVIN	63	41	35	139	3		38.75	48.78	37.13	41.5533
FGF2_BOVIN	3			3	1		16.03			16.03
FGL2_BOVIN		2		2	1			8.45		8.45
FIBA_BOVIN	139	66	48	253	3		47.49	38.47	34.66	40.2067
FIBB_BOVIN	32	23	11	66	3		50.11	48.1	36.02	44.7433
FIBG_BOVIN	36	16		52	2		32.14	29.52		30.83
FINC_BOVIN	103	201	543	847	3		35.45	45.13	57.26	45.9467
FINC_CANFA		47	142	189	2			47.89	51.92	49.905
FINC_HORSE			90	90	1				39.66	39.66
FINC_HUMAN	88	238	522	848	3		35.6	56.06	64.62	52.0933
FINC_RAT	34	101	250	385	3		12.15	20.98	23.11	18.7467
FLNA_HUMAN		11	3	14	2			5.61	1.52	3.565
FLNA_MOUSE			2	2	1				0.98	0.98
FMOD_BOVIN		2	17	19	2			6.7	20.39	13.545
FMOD_PIG		3	13	16	2			36.05	38.1	37.075
FSTL1_BOVIN			23	23	1				55.21	55.21
FSTL1_HUMAN		7		7	1			29.51		29.51
G3P_CAVPO			4	4	1				21.95	21.95
G3P_HUMAN			9	9	1				31.74	31.74
G3P_MESAU		4		4	1			14.42		14.42
G3P_PIG		13		13	1			34.04		34.04
G3P_SHEEP	9		17	26	2		29.81		44.72	37.265
GALA_BOVIN			10	10	1				60.16	60.16
GAMT_BOVIN	4			4	1		30.93			30.93
GDIB_BOVIN	2		2	4	2		5.62		7.87	6.745
GDIR1_BOVIN	4	2	3	9	3		31.03	15.27	21.08	22.46
GDIR2_BOVIN	2			2	1		23.62			23.62
GDN_HUMAN		13	23	36	2			36.15	37.2	36.675
GELS_BOVIN	133	97	72	302	3		49.59	52.67	46.03	49.43
GELS_HORSE			25	25	1				20.27	20.27
GELS_HUMAN	69	57	38	164	3		24.49	20.93	21.2	22.2067
GELS_MOUSE	64			64	1		26.68			26.68
GELS_PIG	95	70	57	222	3		35.18	29.23	35.86	33.4233
GELS_RAT			30	30	1				20.25	20.25
GFAP_RAT		3		3	1			4.75		4.75
GPX3_BOVIN	8	5	16	29	3		32.67	26.73	43.56	34.32
GROA_SHEEP		3		3	1			45.21		45.21
GRP78_RAT			3	3	1				6.76	6.76
GSTA1_BOVIN	12		7	19	2		38.74		24.43	31.585
GSTA2_BOVIN	15	4	8	27	3		30.94	17.94	30.63	26.5033
GSTA3_RAT		3		3	1			12.73		12.73
GSTA5_RAT	3			3	1		20			20
GSTP1_BOVIN	7	4	6	17	3		41.63	35.41	40.19	39.0767
GSTP1_HUMAN		2		2	1			17.22		17.22
GSTP1_PIG		2	2	4	2			13.04	15.46	14.25
H2A1H_MOUSE		3		3	1			14.96		14.96
H2A2C_BOVIN			4	4	1				31.01	31.01
HABP2_BOVIN	3			3	1		9.54			9.54
HBA_AILFU	13			13	1		19.72			19.72
HBA_BALAC	9	2		11	2		17.73	16.31		17.02
HBA_BOVIN	243	156	97	496	3		93.66	90.07	82.27	88.6667
HBA_HIPAM	48			48	1		41.84			41.84
HBA_PTEGI	36			36	1		39.01			39.01
HBA_PTEPO	26			26	1		30.5			30.5
HBA_TAPTE	3	8		11	2		17.02	17.02		17.02
HBA_TRAST		91		91	1			42.14		42.14
HBA3_GORGO	20			20	1		6.38			6.38
HBB_BOSMU			55	55	1				50.34	50.34
HBB_BOVIN	79	82		161	2		88.97	57.93		73.45
HBB_CERTO			15	15	1				22.6	22.6
HBB_GALCR	12			12	1		13.01			13.01
HBB_HIPAM		31		31	1			27.4		27.4
HBB_HORSE	39			39	1		34.25			34.25
HBB_LAMGL	58			58	1		45.89			45.89
HBB_PIG	48	42	36	126	3		29.45	22.45	22.6	24.8333
HBB_RABIT	13	26		39	2		26.03	19.86		22.945
HBB_SAGFU	12			12	1		13.01			13.01
HBB_SHEEP	36			36	1		37.24			37.24
HBB_TRAST	102			102	1		77.93			77.93
HBB1_CHAMP	35			35	1		36.3			36.3
HBBF_BOVIN	313	326	204	843	3		95.86	97.24	95.86	96.32
HBG_ALOSE	13			13	1		21.23			21.23
HBG_ATEGE	14			14	1		29.45			29.45
HEMO_BOVIN	16	8	10	34	3		27.52	19.95	19.95	22.4733
HEMO_HUMAN	8	3		11	2		23.46	10.02		16.74
HEMO_RABIT	4			4	1		7.36			7.36
HGFA_CANFA	8	7		15	2		4.28	6.12		5.2
HGFA_HUMAN	4	4		8	2		10.89	15.73		13.31
HGFL_BOVIN	12	10	14	36	3		14.27	13.69	14.99	14.3167
HINT1_BOVIN	7			7	1		72.8			72.8
HORN_HUMAN	3			3	1		1.72			1.72
HP20_BOVIN	15	7	12	34	3		44	20.57	38.29	34.2867
HP251_BOVIN	7	2	3	12	3		28.3	15.17	15.17	19.5467
HP252_BOVIN		4		4	1			17.3		17.3
HPRT_HUMAN			3	3	1				16.59	16.59
HPRT_PANTR			3	3	1				17.05	17.05
HRG_BOVIN	7	3		10	2		17.42	11.62		14.52
HSP7C_HORSE			10	10	1				16.59	16.59
HSPB1_BOVIN			6	6	1				37.81	37.81
HTRA1_HUMAN			10	10	1				24.89	24.89
IATR_CAPHI	6			6	1		18.7			18.7
IBP2_BOVIN	30	44		74	2		45.77	48.24		47.005
IBP2_PIG		47	29	76	2			67.6	50.52	59.06
IBP3_BOVIN	2			2	1		15.15			15.15
IBP4_PIG	15	5	8	28	3		38.82	24.89	34.18	32.63
IBP5_BOVIN		50		50	1			57.94		57.94
IBP5_HUMAN	4		55	59	2		10.32		61.9	36.11
IBP6_BOVIN	23	13	65	101	3		55.19	36.32	73.11	54.8733
IBP7_HUMAN	2		7	9	2		11.33		26.95	19.14
ICA_PIG	12	9	2	23	3		5.11	5.11	3.41	4.54333
IF5A1_RABIT	3		9	12	2		32.68		45.1	38.89
IGF1_HUMAN	5			5	1		71.43			71.43
IGF2_HUMAN	10	6	3	19	3		79.1	62.69	59.7	67.1633
IL6_BOVIN			3	3	1				8.38	8.38
IL8_PIG	2	12	3	17	3		38.46	51.46	20.51	36.81
INHBA_PIG			3	3	1				6.84	6.84
INS_BOVIN	3			3	1		40.95			40.95
IPSP_BOVIN	60	49	42	151	3		47.79	47.53	35.32	43.5467
ITIH1_BOVIN	75	58	25	158	3		71.63	45.14	39.03	51.9333
ITIH1_HUMAN			4	4	1				3.92	3.92
ITIH1_MESAU		9		9	1			5.95		5.95
ITIH1_MOUSE	3			3	1		6.91			6.91
ITIH1_PIG		3		3	1			3.99		3.99
ITIH2_HUMAN	46	40	25	111	3		10.34	10.34	10.34	10.34
ITIH2_MESAU	68	58	33	159	3		16.51	14.97	13.73	15.07
ITIH2_MOUSE	60	48	31	139	3		14.2	12.65	11.42	12.7567
ITIH2_PIG	33		25	58	2		12.85		7.06	9.955
ITIH3_BOVIN	238	73	32	343	3		107.55	36.14	31.31	58.3333
ITIH3_PONAB		20	6	26	2			10.23	8.75	9.49
ITIH4_BOVIN	351	269	151	771	3		54.22	52.53	55.23	53.9933
ITIH4_HUMAN	25	21		46	2		7.11	8.97		8.04
K1C10_CANFA			6	6	1				9.33	9.33
K1C10_HUMAN	34	22	12	68	3		46.06	35.45	26.88	36.13
K1C14_HUMAN	3	4		7	2		7.22	7.01		7.115
K1C15_SHEEP	3			3	1		7.28			7.28
K1C16_HUMAN	3			3	1		7.42			7.42
K1C9_HUMAN	16	41	5	62	3		23.6	42.7	15.25	27.1833
K22E_HUMAN	15	22	19	56	3		20.34	27.86	20.34	22.8467
K22E_MOUSE		7		7	1			5.8		5.8
K2C1_HUMAN		71		71	1			39.29		39.29
K2C1_PANTR	50		32	82	2		32.65		30.77	31.71
K2C1B_HUMAN		7	7	14	2			3.81	3.81	3.81
K2C1B_RAT		6	7	13	2			4.62	4.62	4.62
K2C4_HUMAN		2		2	1			3.93		3.93
K2C5_HUMAN		7		7	1			10.51		10.51
K2C5_RAT		12		12	1			5.56		5.56
K2C6A_HUMAN		5		5	1			6.38		6.38
K2C6A_MOUSE	3			3	1		3.26			3.26
K2C6B_HUMAN	7	6		13	2		3.37	8.17		5.77
K2C7_BOVIN		11		11	1			4.95		4.95
K2C73_MOUSE		6		6	1			4.27		4.27
K2C79_BOVIN		4		4	1			3.93		3.93
KAD1_HUMAN			2	2	1				15.46	15.46
KLKB1_BOVIN	10	8	3	21	3		14.62	13.68	5.82	11.3733
KNG1_BOVIN	56	38	26	120	3		41.74	33.03	35.55	36.7733
KNG1_RAT		2		2	1			5.54		5.54
KNG2_BOVIN	42		15	57	2		28.11		21.89	25
KPYM_FELCA	2	10	19	31	3		4.71	24.86	25.8	18.4567
LBP_BOVIN			44	44	1				29.61	29.61
LEG3_HUMAN			6	6	1				15.2	15.2
LMNA_PIG		9	32	41	2			17.48	36.54	27.01
LTBP1_HUMAN		9	20	29	2			6.81	9.32	8.065
LTBP1_MOUSE		3	18	21	2			2.15	8.39	5.27
LTBP2_BOVIN		6	21	27	2			5.31	13.17	9.24
LTBP2_HUMAN		3		3	1			1.12		1.12
LTBP2_MOUSE		4		4	1			2.08		2.08
LUM_BOVIN	7	7	13	27	3		15.43	15.74	20.06	17.0767
LYOX_BOVIN			5	5	1				7.66	7.66
LYPA1_BOVIN			2	2	1				11.3	11.3
MBL2_BOVIN		2		2	1			8.73		8.73
MGP_BOVIN	2	3	40	45	3		30.38	30.38	87.95	49.57
MGP_HUMAN		2		2	1			31.17		31.17
MGP_PIG			22	22	1				58.33	58.33
MIA_BOVIN			2	2	1				22.22	22.22
MIF_BOVIN	6	3	5	14	3		23.68	17.54	17.54	19.5867
MIME_BOVIN		4	46	50	2			27.35	45.71	36.53
MIME_HUMAN			15	15	1				26.26	26.26
MMP1_HORSE		23		23	1			20.9		20.9
MMP1_PIG		45	7	52	2			48.19	12.37	30.28
MMP1_RABIT		6		6	1			7.48		7.48
MMP2_BOVIN			38	38	1				48.11	48.11
MMP2_HUMAN		11		11	1			20.45		20.45
MMP2_MOUSE			22	22	1				29.31	29.31
MMP2_RABIT			25	25	1				32.33	32.33
MOES_PIG		4	6	10	2			4.69	14.06	9.375
MSMP_HUMAN			5	5	1				69.23	69.23
MSTP9_HUMAN	2			2	1		3.05			3.05
MYH9_MOUSE			2	2	1				1.99	1.99
NDK8_HUMAN	4			4	1		33.58			33.58
NDKA_HUMAN			5	5	1				19.74	19.74
NDKA_MOUSE			5	5	1				19.74	19.74
NDKB_BOVIN			8	8	1				38.41	38.41
NDKB_PIG		2	11	13	2			17.88	51.32	34.6
NDKB_RAT	2			2	1		24.34			24.34
NUCB1_BOVIN			26	26	1				42.22	42.22
OLFL3_BOVIN			8	8	1				18.96	18.96
PAI1_BOVIN			2	2	1				7.92	7.92
PAI1_PIG		3		3	1			7.39		7.39
PARK7_BOVIN			4	4	1				29.1	29.1
PCOC1_HUMAN		6	3	9	2			10.61	6.84	8.725
PDIA3_BOVIN			6	6	1				19.54	19.54
PEBP1_BOVIN			4	4	1				37.1	37.1
PEDF_BOVIN	100	92	81	273	3		60.34	52.27	68.69	60.4333
PEDF_HUMAN			20	20	1				28.82	28.82
PEDF_MOUSE	33		21	54	2		14.57		14.57	14.57
PGAM1_BOVIN			11	11	1				43.87	43.87
PGAM2_MOUSE			3	3	1				10.71	10.71
PGBM_HUMAN	2		6	8	2		7.18		25.64	16.41
PGK1_BOVIN			4	4	1				18.27	18.27
PGM1_BOVIN	2			2	1		5.35			5.35
PGRP1_BOSIN			10	10	1				52.66	52.66
PGRP1_BOVIN	17	10		27	2		60.95	57.99		59.47
PGS1_HORSE		3	3	6	2			15.66	13.25	14.455
PGS1_SHEEP		3		3	1			15.36		15.36
PGS2_BOVIN			21	21	1				38.18	38.18
PGS2_PIG		12	17	29	2			32.3	32.61	32.455
PLF4_SHEEP	28	19	17	64	3		43.53	43.53	43.53	43.53
PLMN_BOVIN	201	199	97	497	3		77.35	70.74	59.03	69.04
PLMN_HUMAN	37	41	21	99	3		11.63	11.63	11.13	11.4633
PLMN_PIG			3	3	1				8.71	8.71
PLMN_RAT			6	6	1				5.99	5.99
PLMN_SHEEP		7		7	1			13.99		13.99
PNPH_BOVIN			3	3	1				19.03	19.03
POSTN_HUMAN	6			6	1		10.39			10.39
POTEE_HUMAN	22	21		43	2		8	7.91		7.955
PPIA_BOVIN	18	32	23	73	3		66.87	66.87	74.85	69.53
PPIB_BOVIN			29	29	1				74.32	74.32
PPIB_HUMAN		5		5	1			21.86		21.86
PPIC_BOVIN		2	5	7	2			16.04	22.17	19.105
PRDX1_BOVIN		9	24	33	2			41.71	59.8	50.755
PRDX1_HUMAN		8		8	1			32.66		32.66
PRDX1_MYOLU			16	16	1				45.23	45.23
PRDX2_BOVIN	6	6	4	16	3		30.15	23.62	30.15	27.9733
PRDX4_HUMAN		2	10	12	2			9.83	20.51	15.17
PRDX6_BOVIN	5	7	23	35	3		28.25	38.12	67.71	44.6933
PRDX6_HUMAN		2	5	7	2			16.59	24.66	20.625
PRDX6_PIG	4		16	20	2		17.04		50.22	33.63
PRG4_HUMAN			18	18	1				6.11	6.11
PROC_BOVIN	4			4	1		17.51			17.51
PROF1_BOVIN	2	3	5	10	3		18.71	28.78	59.71	35.7333
PROF1_HUMAN	2			2	1		23.02			23.02
PROS_BOVIN	4	3	3	10	3		6.62	4.26	5.84	5.57333
PSME1_BOVIN			3	3	1				18.88	18.88
PSME1_PIG			6	6	1				31.73	31.73
PSME2_PIG			4	4	1				21.43	21.43
PTGR1_BOVIN			3	3	1				15.81	15.81
PZP_HUMAN	4	3		7	2		1.44	1.48		1.46
RADI_MOUSE		3		3	1			2.23		2.23
RAN_CANFA	2		4	6	2		10.19		20.93	15.56
RARR2_BOVIN			5	5	1				29.58	29.58
RB11A_CANFA			2	2	1				11.32	11.32
REEP1_MOUSE	5			5	1		22.89			22.89
REG1_BOVIN	4	3	4	11	3		53.52	40.85	40.85	45.0733
RET4_BOVIN	42	24	36	102	3		53.55	66.67	70.49	63.57
RGN_BOVIN		3	3	6	2			14.38	14.38	14.38
RGN_PIG	2			2	1		10.03			10.03
RHOA_BOVIN			5	5	1				27.46	27.46
RL10A_MOUSE			2	2	1				14.75	14.75
RL11_HUMAN			3	3	1				14.69	14.69
RL12_HUMAN			2	2	1				24.24	24.24
RL12_RAT		2		2	1			18.79		18.79
RNAS4_BOVIN	16	4	20	40	3		47.9	37.82	48.74	44.82
RNAS4_HUMAN	4	3		7	2		20.17	20.17		20.17
RNAS4_PIG	5	16	16	37	3		26.05	63.03	53.78	47.62
RNAS4_RAT			6	6	1				11.76	11.76
RNBR_BOVIN			3	3	1				26.95	26.95
ROA2_MOUSE		2	6	8	2			10.96	10.96	10.96
RS5_HUMAN			3	3	1				15.76	15.76
RS7_BOVIN			2	2	1				27.32	27.32
RSU1_BOVIN			4	4	1				20.73	20.73
SAA_BOVIN	2		95	97	2		25		75	50
SAA_CANFA	7		155	162	2		33.33		70.27	51.8
SAA_HORSE			9	9	1				18.18	18.18
SAA_MACEU			7	7	1				12.84	12.84
SAA_SHEEP		3	11	14	2			24.11	44.64	34.375
SAA1_MESAU			23	23	1				42.31	42.31
SAA1_MUSVI		114		114	1			49.61		49.61
SAA2_MUSVI		366	103	469	2			134.09	62.02	98.055
SAA3_MOUSE			15	15	1				42.72	42.72
SAA3_RABIT		117	39	156	2			24.04	27.88	25.96
SAA4_BOVIN	2			2	1		23.42			23.42
SAHH_BOVIN	9	3		12	2		26.62	9.03		17.825
SAMP_BOVIN	11	8	10	29	3		46.83	40.98	30.73	39.5133
SAP_BOVIN	3		3	6	2		7.43		7.43	7.43
SERPH_BOVIN	4		8	12	2		9.75		26.25	18
SERPH_MOUSE		2	3	5	2			7	10.75	8.875
SERPH_PONAB	2	2		4	2		6.02	7.02		6.52
SERPH_RAT		2		2	1			7		7
SODE_HUMAN		2		2	1			5.86		5.86
SODM_HUMAN		7	3	10	2			24.24	19.7	21.97
SODM_PIG		13	12	25	2			48.61	42.36	45.485
SPA32_BOVIN	9	5	2	16	3		20.93	14.47	9.82	15.0733
SPA37_BOVIN	2	2		4	2		7.65	6.63		7.14
SPP24_BOVIN	2		3	5	2		13.89		20	16.945
TAGL_BOVIN			34	34	1				68	68
TAGL_HUMAN		17		17	1			56.5		56.5
TAGL2_BOVIN		11	34	45	2			44.44	83.33	63.885
TAGL2_HUMAN	6	10		16	2		22.22	38.89		30.555
TBA1A_PIG		5		5	1			15.74		15.74
TBA1B_MOUSE		6	15	21	2			18.4	33.04	25.72
TBB4_HUMAN	2	4		6	2		4.95	16.44		10.695
TBB5_HUMAN			9	9	1				21.4	21.4
TCTP_PANTR		2		2	1			16.28		16.28
TENA_PIG		15	10	25	2			11.48	8.22	9.85
TETN_BOVIN	52	56	61	169	3		63.54	63.54	83.43	70.17
THBG_BOVIN	4			4	1		12.88			12.88
THBG_SHEEP	3			3	1		9.34			9.34
THRB_BOVIN	82	48	37	167	3		51.72	39	15.12	35.28
THRB_PIG	10			10	1		20.93			20.93
THRB_PONAB	8	5		13	2		15.12	15.5		15.31
TIMP1_BOVIN			18	18	1				50.54	50.54
TIMP1_CANFA			3	3	1				9.78	9.78
TIMP1_PIG		18	20	38	2			53.26	37.5	45.38
TIMP2_CANFA			28	28	1				48.97	48.97
TIMP2_HUMAN		4	26	30	2			37.63	46.91	42.27
TIMP2_RABIT			30	30	1				73.2	73.2
TITIN_MOUSE		2		2	1			0.14		0.14
TLN1_MOUSE	2	5		7	2		1.34	2.68		2.01
TPIS_BOVIN		14	21	35	2			40.32	58.87	49.595
TPM1_RAT			5	5	1				26.69	26.69
TPM2_HUMAN			5	5	1				26.41	26.41
TPM3_RAT			2	2	1				10.93	10.93
TRFE_BOVIN	103	77	59	239	3		60.29	54.31	55.47	56.69
TRFE_HORSE	14	21	15	50	3		7.42	6.11	6.11	6.54667
TRFE_HUMAN	703	571	337	1611	3		81.89	81.89	65.98	76.5867
TRFE_MOUSE			8	8	1				3.98	3.98
TRFE_PANTR		499		499	1			74.64		74.64
TRFE_PIG	37	29	21	87	3		10.78	7.9	7.47	8.71667
TRFE_RABIT	72	60		132	2		12.13	14.5		13.315
TRFL_BUBBU			6	6	1				3.63	3.63
TRFL_CAPHI	8			8	1		4.93			4.93
TRFL_HORSE	15	9	6	30	3		5.08	3.77	3.77	4.20667
TRYP_PIG	72	79	28	179	3		32.74	33.18	26.01	30.6433
TSP1_BOVIN	74	64	27	165	3		32.38	30.99	13.8	25.7233
TSP1_HUMAN		55		55	1			26.22		26.22
TSP2_BOVIN	3			3	1		3.39			3.39
TSP3_HUMAN		2		2	1			2.46		2.46
TSP4_BOVIN	19	19	19	57	3		21.33	19.35	17.59	19.4233
TSP4_HUMAN	8			8	1		8.32			8.32
TTHY_BOVIN	65	20	12	97	3		85.83	64.57	81.89	77.43
TTHY_PANTR	7			7	1		18.11			18.11
UBE2N_HUMAN	2			2	1		17.22			17.22
UCHL1_RAT			2	2	1				13	13
VIME_HUMAN		33	106	139	2			43.44	102.69	73.065
VIME_MOUSE		30		30	1			42.8		42.8
VIME_PIG		20	28	48	2			45.09	60.73	52.91
VINC_RAT	3	9	8	20	3		6.38	12.86	11.64	10.2933
VTDB_BOVIN	52	50	63	165	3		55.68	59.39	58.95	58.0067
VTNC_HUMAN	8	5	7	20	3		4.75	4.75	4.75	4.75
Grand Total	13856	12909	12486	39251

## Sheet: All ID's
Sample	Protein#	AC	ID	Description	Score	Coverage	#Peptides	#Uniq Peptides	Prot Abundance	#Sub-proteins	Sub-proteins	Mass
CoCul	1	P07589	FINC_BOVIN	Anastellin	1366.24	57.26	543	159	n/a	7	P07589_CHAIN_0,Q28275_ISOFORM_2,P07589_CHAIN_1,Q28749,P04937_CHAIN_1,P11276_CHAIN_1,P02751_CHAIN_1	272154
CoCul	2	Q2UVX4_CHAIN_0	CO3_BOVIN	Complement C3c alpha' chain fragment 2 [CHAIN 0]	1196.57	79.13	600	135	n/a	12	Q2UVX4,Q2UVX4_CHAIN_2,Q2UVX4_CHAIN_4,Q2UVX4_CHAIN_9,Q2UVX4_CHAIN_1,Q2UVX4_CHAIN_5,Q2UVX4_CHAIN_8,Q2UVX4_CHAIN_6,Q2UVX4_CHAIN_3,P12387_CHAIN_1,P01027_CHAIN_4,P01027_CHAIN_2	185047
CoCul	3	P15497	APOA1_BOVIN	Apolipoprotein A-I (Apo-AI) (ApoA-I)	817.797	93.21	573	90	n/a	5	P15497_CHAIN_0,P18648_CHAIN_0,P18648,Q00623_CHAIN_0,Q00623	30276.4
CoCul	4	P02769_CHAIN_0	ALBU_BOVIN	Serum albumin [CHAIN 0]	740.689	86.45	430	84	n/a	8	P02769,P35747_CHAIN_0,P35747,P49822_CHAIN_0,P49822,P85295,Q5XLE4_CHAIN_0,Q5XLE4	66433
CoCul	5	P02751_ISOFORM_3	FINC_HUMAN	Ugl-Y3 [ISOFORM 3]	675.779	32.31	261	80	n/a	1	P02751_ISOFORM_14	259216
CoCul	6	P02751_CHAIN_0	FINC_HUMAN	Ugl-Y3 [CHAIN 0]	675.779	32.31	261	80	n/a	1	P02751_ISOFORM_14	259563
CoCul	7	P30922_CHAIN_0	CH3L1_BOVIN	Chitinase-3-like protein 1 (CGP-39) (GP-39) (CLP-1) [CHAIN 0]	608.895	76.52	397	65	n/a	3	P30922,Q8SPQ0_CHAIN_0,Q8SPQ0	40892.3
CoCul	8	P02787_CHAIN_0	TRFE_HUMAN	Serotransferrin (Transferrin) [CHAIN 0]	541.908	65.98	337	60	n/a	7	P02787,A5A6I6_CHAIN_0,A5A6I6,Q921I1_CHAIN_0,Q921I1,P19134_CHAIN_0,P19134	75195.5
CoCul	9	P04937_CHAIN_0	FINC_RAT	Anastellin [CHAIN 0]	502.58	23.11	250	60	n/a	1	P04937_ISOFORM_2	269145
CoCul	10	P12763_CHAIN_0	FETUA_BOVIN	Alpha-2-HS-glycoprotein [CHAIN 0]	454.732	69.21	543	51	n/a	1	P12763	36353.2
CoCul	11	P17697_CHAIN_0	CLUS_BOVIN	Clusterin alpha chain [CHAIN 0]	422.965	64.52	219	47	n/a	3	P17697,P17697_CHAIN_1,P17697_CHAIN_2	48969.3
CoCul	12	Q7YS85	CH3L1_BUBBU	Chitinase-3-like protein 1	396.751	51.25	274	42	n/a	0		40891.3
CoCul	13	Q6TMG6	CH3L1_SHEEP	Chitinase-3-like protein 1	375.464	47.37	267	41	n/a	0		40562.9
CoCul	14	P06868_CHAIN_0	PLMN_BOVIN	Plasmin light chain B [CHAIN 0]	374.007	59.03	97	46	n/a	21	P06868,P06868_CHAIN_1,P06868_CHAIN_2,P06868_CHAIN_3,Q7M323,Q29485_CHAIN_2,Q29485_CHAIN_1,Q29485_CHAIN_0,Q29485,P00747_CHAIN_4,P12545_CHAIN_3,P80009_CHAIN_0,P80010_CHAIN_0,Q5R8X6_CHAIN_3,P20918_CHAIN_3,Q01177_CHAIN_3,P80010,P20918_CHAIN_0,Q01177_CHAIN_0,P20918,Q01177	88393.5
CoCul	15	Q3T052_CHAIN_0	ITIH4_BOVIN	Inter-alpha-trypsin inhibitor heavy chain H4 (ITI heavy chain H4) (ITI-HC4) (Inter-alpha-inhibitor heavy chain 4) [CHAIN 0]	357.293	55.23	151	40	n/a	4	Q3T052,P79263_CHAIN_0,P79263,Q14624_CHAIN_0	98686.5
CoCul	16	Q28085_CHAIN_0	CFAH_BOVIN	Complement factor H [CHAIN 0]	335.31	45.07	68	41	n/a	1	Q28085	138259
CoCul	17	P34955_CHAIN_0	A1AT_BOVIN	Alpha-1-antiproteinase [CHAIN 0]	319.555	53.06	202	36	n/a	1	P34955	43693.9
CoCul	18	Q28275	FINC_CANFA	Fibronectin (FN)	313.449	51.92	142	36	n/a	1	Q28275_ISOFORM_2	57700.5
CoCul	19	P81187_CHAIN_0	CFAB_BOVIN	Complement factor B Bb fragment [CHAIN 0]	310.307	58.15	127	38	n/a	3	P81187,P81187_CHAIN_2,P81187_CHAIN_1	82850.2
CoCul	20	P02081	HBBF_BOVIN	Hemoglobin fetal subunit beta	302.345	95.86	204	33	n/a	5	P02082,P02083,P02073,P21380,P11754	15859.2
CoCul	21	O18840_CHAIN_1	ACTB_CANFA	Actin, cytoplasmic 1, N-terminally processed [CHAIN 1]	291.654	80.48	129	32	n/a	55	P48975_CHAIN_1,P60707_CHAIN_1,P60708_CHAIN_1,P60709_CHAIN_1,P60710_CHAIN_1,P60711_CHAIN_1,P60712_CHAIN_1,P60713_CHAIN_1,P63257_CHAIN_1,P63258_CHAIN_1,P63259_CHAIN_1,P63260_CHAIN_1,P63261_CHAIN_1,Q4L0Y2_CHAIN_1,Q4R561_CHAIN_1,Q5R1X3_CHAIN_1,Q5R6G0_CHAIN_1,Q6QAQ1_CHAIN_1,Q711N9_CHAIN_1,Q71FK5_CHAIN_1,Q76N69_CHAIN_1,O18840,P48975,P60707,P60708,P60709,P60710,P60711,P60712,P60713,P63257,P63258,P63259,…	41605.6
CoCul	22	P29701_CHAIN_0	FETUA_SHEEP	Alpha-2-HS-glycoprotein [CHAIN 0]	269.829	38.97	165	31	n/a	1	P29701	36980.9
CoCul	23	Q29443_CHAIN_0	TRFE_BOVIN	Serotransferrin (Transferrin) [CHAIN 0]	268.095	55.47	59	31	n/a	1	Q29443	75829.7
CoCul	24	P01966_CHAIN_0	HBA_BOVIN	Hemoglobin subunit alpha [CHAIN 0]	253.454	82.27	97	27	n/a	117	P01966,P01968,P09423_CHAIN_0,P09423,P01967,P01969_CHAIN_0,Q9TSN7_CHAIN_0,Q9TSN8_CHAIN_0,Q9TSN9_CHAIN_0,Q9XSK1_CHAIN_0,P01969,Q9TSN7,Q9TSN8,Q9TSN9,Q9XSK1,P04237,P01923,P01924,P01926_CHAIN_0,P01928_CHAIN_0,P01929,P01930_CHAIN_0,P01937,P01938,P01956,P01963_CHAIN_0,P01971_CHAIN_0,P06635_CHAIN_0,P07402,P07421,P09906,P0CH25_CHAIN_0,P0CH26_CHAIN_0,P11751,P11755,P11757,P14387_CHAIN_0,P18972,P19002,P21379…	15053.2
CoCul	25	P19708_CHAIN_0	SAA_CANFA	Amyloid protein A [CHAIN 0]	245.375	70.27	155	26	n/a	5	P19708,P19708_CHAIN_1,P02739_CHAIN_1,P02738,P19707	12475.5
CoCul	26	Q29411_CHAIN_0	CH3L1_PIG	Chitinase-3-like protein 1 [CHAIN 0]	239.405	50	176	27	n/a	1	Q29411	40668.9
CoCul	27	Q95121_CHAIN_0	PEDF_BOVIN	Pigment epithelium-derived factor (PEDF) [CHAIN 0]	234.664	68.69	81	29	n/a	1	Q95121	44056.3
CoCul	28	Q28377	FINC_HORSE	Fibronectin (FN)	226.168	39.66	90	26	n/a	1	Q28377_ISOFORM_2	57577.4
CoCul	29	P14639_CHAIN_0	ALBU_SHEEP	Serum albumin [CHAIN 0]	223.867	32.59	141	26	n/a	6	P14639,P35747_CHAIN_0,P35747,P85295,Q5XLE4_CHAIN_0,Q5XLE4	66327.8
CoCul	30	P08670_CHAIN_0	VIME_HUMAN	Vimentin [CHAIN 0]	209.053	51.4	53	24	n/a	8	P08670,P84198_CHAIN_0,Q4R4X4_CHAIN_0,P84198,Q4R4X4,Q5R1W8_CHAIN_0,Q5R1W8,Q9MZA9	53520.5
CoCul	31	P08670	VIME_HUMAN	Vimentin	209.053	51.29	53	24	n/a	1	P08670_CHAIN_0	53651.7
CoCul	32	Q3MHN5_CHAIN_0	VTDB_BOVIN	Vitamin D-binding protein (DBP) (VDB) [CHAIN 0]	200.95	58.95	63	24	n/a	1	Q3MHN5	51531.7
CoCul	33	P41361_CHAIN_0	ANT3_BOVIN	Antithrombin-III (ATIII) [CHAIN 0]	195.19	53.58	52	20	n/a	1	P41361	49061.1
CoCul	34	P17690_CHAIN_0	APOH_BOVIN	Beta-2-glycoprotein 1 (Apo-H) (B2GPI) (Beta(2)GPI) [CHAIN 0]	186.728	65.03	75	21	n/a	1	P17690	36294.6
CoCul	35	Q29549	CLUS_PIG	Clusterin alpha chain	186.554	37.67	96	21	n/a	3	Q29549_CHAIN_0,Q29549_CHAIN_1,Q29549_CHAIN_2	51774.7
CoCul	36	Q3SX14_CHAIN_1	GELS_BOVIN	Gelsolin, N-terminally processed [CHAIN 1]	185.682	46.03	72	21	n/a	1	Q3SX14	80599.5
CoCul	37	P02739	SAA2_MUSVI	Amyloid protein A	180.699	62.02	103	19	n/a	1	P02739_CHAIN_0	14456
CoCul	38	Q3SZ57_CHAIN_0	FETA_BOVIN	Alpha-fetoprotein [CHAIN 0]	175.024	60.64	41	21	n/a	1	Q3SZ57	66412
CoCul	39	P01030	CO4_BOVIN	Complement C4 gamma chain	166.686	30.76	39	22	n/a	3	P01030_CHAIN_0,P01030_CHAIN_2,P01030_CHAIN_1	401551
CoCul	40	Q9GLE5	MMP2_BOVIN	PEX	165.854	48.11	38	20	n/a	2	Q9GLE5_CHAIN_0,Q9GLE5_CHAIN_1	73777
CoCul	41	P98133	FBN1_BOVIN	Fibrillin-1	164.505	10.87	33	21	n/a	1	P98133_CHAIN_0	312251
CoCul	42	Q2TBI0_CHAIN_0	LBP_BOVIN	Lipopolysaccharide-binding protein (LBP) [CHAIN 0]	163.504	29.61	44	19	n/a	1	Q2TBI0	51264.2
CoCul	43	P24593_CHAIN_0	IBP5_HUMAN	Insulin-like growth factor-binding protein 5 (IBP-5) (IGF-binding protein 5) (IGFBP-5) [CHAIN 0]	162.113	61.9	55	19	n/a	7	P24593,Q05717_CHAIN_0,Q28985_CHAIN_0,P24594_CHAIN_0,Q07079_CHAIN_0,P24594,Q07079	28572.8
CoCul	44	Q32PJ2_CHAIN_0	APOA4_BOVIN	Apolipoprotein A-IV (Apo-AIV) (ApoA-IV) [CHAIN 0]	155.933	59.44	21	19	n/a	7	Q32PJ2,O46409_CHAIN_0,O46409,Q28758_CHAIN_0,Q28758,P33621_CHAIN_0,P33621	41032.3
CoCul	45	P35541_CHAIN_0	SAA_BOVIN	Amyloid protein A [CHAIN 0]	152.65	75	95	17	n/a	3	P35541,P35541_CHAIN_1,P19707	12602.7
CoCul	46	P02672_CHAIN_0	FIBA_BOVIN	Fibrinopeptide A [CHAIN 0]	151.841	34.66	48	16	n/a	1	P02672	63090.7
CoCul	47	P56652	ITIH3_BOVIN	Inter-alpha-trypsin inhibitor heavy chain H3 (ITI heavy chain H3) (ITI-HC3) (Inter-alpha-inhibitor heavy chain 3)	149.922	31.31	32	18	n/a	5	P56652_CHAIN_0,P97280_CHAIN_0,Q61704_CHAIN_0,P97280,Q61704	99551
CoCul	48	P35445_CHAIN_0	COMP_BOVIN	Cartilage oligomeric matrix protein (COMP) [CHAIN 0]	147.873	33.83	45	18	n/a	1	P35445	80469.1
CoCul	49	P20305_CHAIN_0	GELS_PIG	Gelsolin (ADF) [CHAIN 0]	147.118	35.86	57	17	n/a	1	P20305	81594.7
CoCul	50	Q7SIH1_CHAIN_0	A2MG_BOVIN	Alpha-2-macroglobulin (Alpha-2-M) [CHAIN 0]	146.613	23.27	22	20	n/a	1	Q7SIH1	165053
CoCul	51	P12109_CHAIN_0	CO6A1_HUMAN	Collagen alpha-1(VI) chain [CHAIN 0]	146.201	19.62	49	18	n/a	1	P12109	106478
CoCul	52	Q05718_CHAIN_0	IBP6_BOVIN	Insulin-like growth factor-binding protein 6 (IBP-6) (IGF-binding protein 6) (IGFBP-6) [CHAIN 0]	145.038	73.11	65	16	n/a	1	Q05718	22378.7
CoCul	53	P19620_CHAIN_0	ANXA2_PIG	Annexin A2 (PAP-IV) [CHAIN 0]	143.487	65.09	28	16	n/a	15	P19620,Q6TEQ7_CHAIN_0,Q6TEQ7,P07355_CHAIN_0,Q5R5A0_CHAIN_0,P07355,Q5R5A0,P07355_ISOFORM_2,P07356_CHAIN_0,P07356,Q07936_CHAIN_0,Q07936,Q07936_ISOFORM_Long,A6NMY6_CHAIN_0,A6NMY6	138292
CoCul	54	P12725_CHAIN_0	A1AT_SHEEP	Alpha-1-antiproteinase [CHAIN 0]	140.77	28.83	84	16	n/a	1	P12725	43586.7
CoCul	55	P02453	CO1A1_BOVIN	Collagen alpha-1(I) chain	139.948	15.24	34	18	n/a	1	P11087_ISOFORM_2	138939
CoCul	56	Q2KIS7_CHAIN_0	TETN_BOVIN	Tetranectin (TN) [CHAIN 0]	137.767	83.43	61	16	n/a	3	Q2KIS7,P05452_CHAIN_0,P05452	19824.5
CoCul	57	P80311_CHAIN_0	PPIB_BOVIN	Peptidyl-prolyl cis-trans isomerase B (PPIase B) (SCYLP) [CHAIN 0]	137.697	74.32	29	15	n/a	3	P80311,P23284_CHAIN_0,P23284	20200.2
CoCul	58	Q28019_CHAIN_0	LTBP2_BOVIN	Latent-transforming growth factor beta-binding protein 2 (LTBP-2) [CHAIN 0]	137.671	13.17	21	16	n/a	1	Q28019	194471
CoCul	59	P02465	CO1A2_BOVIN	Collagen alpha-2(I) chain	136.516	13.93	50	16	n/a	0		129064
CoCul	60	Q3ZD69_ISOFORM_C	LMNA_PIG	Lamin-A/C [ISOFORM C]	136.461	36.54	32	16	n/a	12	P48678_ISOFORM_C,Q3ZD69_CHAIN_1,P48678_CHAIN_1,P48679_CHAIN_1,Q3ZD69,P48678,P48679,P48678_ISOFORM_C2,P02545_ISOFORM_C,P02545_ISOFORM_ADelta10,P02545_CHAIN_1,P02545	65170.8
CoCul	61	A5A6M6	K2C1_PANTR	Keratin, type II cytoskeletal 1 (CK-1) (K1)	133.802	30.77	32	16	n/a	3	P04264_CHAIN_0,P04264,Q6EIY9	65489.2
CoCul	62	P04272_CHAIN_0	ANXA2_BOVIN	Annexin A2 (PAP-IV) [CHAIN 0]	132.802	59.17	27	15	n/a	1	A2SW69_CHAIN_0	38480.9
CoCul	63	Q5E9F5_CHAIN_0	TAGL2_BOVIN	Transgelin-2 [CHAIN 0]	130.562	83.33	34	15	n/a	1	P37802_CHAIN_0	22295.3
CoCul	64	Q9XSJ4	ENOA_BOVIN	Alpha-enolase (NNE)	126.922	46.08	21	15	n/a	1	Q9XSJ4_CHAIN_0	47326.1
CoCul	65	Q0VCM5_CHAIN_0	ITIH1_BOVIN	Inter-alpha-trypsin inhibitor heavy chain H1 (ITI heavy chain H1) (ITI-HC1) (Inter-alpha-inhibitor heavy chain 1) [CHAIN 0]	126.225	39.03	25	15	n/a	1	Q0VCM5	71584.1
CoCul	66	P51779_CHAIN_0	CFAD_PIG	Complement factor D [CHAIN 0]	124.209	81.97	35	14	n/a	1	P51779	25134.5
CoCul	67	Q0P569_CHAIN_0	NUCB1_BOVIN	Nucleobindin-1 [CHAIN 0]	123.105	42.22	26	15	n/a	5	Q0P569,Q02818_CHAIN_0,Q02818,Q5R4U1_CHAIN_0,Q5R4U1	52483.3
CoCul	68	P50448_CHAIN_0	F12AI_BOVIN	Factor XIIa inhibitor (XIIaINH) [CHAIN 0]	121.787	40.9	52	14	n/a	1	P50448	49273.3
CoCul	69	Q9TS87_CHAIN_0	TAGL_BOVIN	Transgelin (SM22-alpha) [CHAIN 0]	119.341	68	34	15	n/a	1	Q01995_CHAIN_0	22467.7
CoCul	70	Q9XT27_CHAIN_0	CERU_SHEEP	Ceruloplasmin [CHAIN 0]	117.025	19.53	17	15	n/a	1	Q9XT27	116972
CoCul	71	P02459_CHAIN_0	CO2A1_BOVIN	Collagen alpha-1(II) chain [CHAIN 0]	116.878	18.67	24	15	n/a	1	P02459	139187
CoCul	72	Q58D84_CHAIN_0	FSTL1_BOVIN	Follistatin-related protein 1 [CHAIN 0]	116.199	55.21	23	14	n/a	11	Q58D84,Q12841_CHAIN_0,Q5R9Y1_CHAIN_0,Q5R9Y1,Q12841,Q9GKY0_CHAIN_0,Q9GKY0,Q62356_CHAIN_0,Q62632_CHAIN_0,Q62356,Q62632	32593.5
CoCul	73	P08835_CHAIN_0	ALBU_PIG	Serum albumin [CHAIN 0]	115.463	16.81	91	14	n/a	7	P08835,P35747_CHAIN_0,P35747,P49822_CHAIN_0,P49822,Q5XLE4_CHAIN_0,Q5XLE4	66797.7
CoCul	74	P19879_CHAIN_0	MIME_BOVIN	Osteoinductive factor (OIF) [CHAIN 0]	114.073	45.71	46	13	n/a	3	P19879,P19879_CHAIN_1,P19879_CHAIN_2	32024.7
CoCul	75	Q3MHN2_CHAIN_0	CO9_BOVIN	Complement component C9 [CHAIN 0]	112.293	32.07	16	13	n/a	1	Q3MHN2	59705.6
CoCul	76	P50757	MMP2_RABIT	PEX	110.92	32.33	25	13	n/a	1	P50757_CHAIN_0	73803.1
CoCul	77	Q28178_CHAIN_0	TSP1_BOVIN	Thrombospondin-1 [CHAIN 0]	110.588	13.8	27	14	n/a	3	Q28178,P07996_CHAIN_0,P07996	127741
CoCul	78	P00735_CHAIN_0	THRB_BOVIN	Thrombin heavy chain [CHAIN 0]	110.384	15.12	37	11	n/a	1	P00735	65758.9
CoCul	79	Q9TRZ7	TIMP2_RABIT	Metalloproteinase inhibitor 2 (TIMP-2)	110.146	73.2	30	13	n/a	2	P16368_CHAIN_0,P16368	21849.1
CoCul	80	P21793_CHAIN_0	PGS2_BOVIN	Decorin [CHAIN 0]	109.949	38.18	21	14	n/a	3	Q9TTE2_CHAIN_0,P21793,Q9TTE2	36467
CoCul	81	P02543	VIME_PIG	Vimentin	109.245	60.73	28	13	n/a	0		30989.4
CoCul	82	P68032_CHAIN_0	ACTC_HUMAN	Actin, alpha cardiac muscle 1 [CHAIN 0]	109.074	37.33	46	13	n/a	1	P68133_CHAIN_0	41784.7
CoCul	83	A2V9Z4_CHAIN_0	ALBU_MACFA	Serum albumin [CHAIN 0]	108.828	13.87	68	13	n/a	5	Q28522_CHAIN_0,Q28522,A2V9Z4,Q5XLE4_CHAIN_0,Q5XLE4	65979.7
CoCul	84	P10668_CHAIN_0	COF1_PIG	Cofilin-1 [CHAIN 0]	108.546	73.94	20	12	n/a	13	Q4R5C0_CHAIN_0,Q5E9F7_CHAIN_0,Q6B7M7_CHAIN_0,P10668,Q4R5C0,Q5E9F7,Q6B7M7,P23528_CHAIN_0,P23528,P18760_CHAIN_0,P45592_CHAIN_0,P18760,P45592	18387.4
CoCul	85	P01026_CHAIN_0	CO3_RAT	Complement C3c alpha' chain fragment 2 [CHAIN 0]	107.631	7.69	39	12	n/a	8	P01026,P01026_CHAIN_1,P01026_CHAIN_4,P01026_CHAIN_2,P12387_CHAIN_1,P01027_CHAIN_4,P01027_CHAIN_2,P01026_CHAIN_9	184111
CoCul	86	P33434	MMP2_MOUSE	PEX	106.777	29.31	22	13	n/a	1	P33434_CHAIN_0	74102.4
CoCul	87	P01044_ISOFORM_LMW	KNG1_BOVIN	Kininogen-1 light chain [ISOFORM LMW]	106.383	35.55	26	12	n/a	3	P01044_CHAIN_1,P01044_CHAIN_0,P01044	48427.8
CoCul	88	P28800_CHAIN_0	A2AP_BOVIN	Alpha-2-antiplasmin (Alpha-2-AP) (Alpha-2-PI) [CHAIN 0]	103.176	30.85	23	13	n/a	1	P28800	52422
CoCul	89	P12387_CHAIN_0	CO3_CAVPO	Complement C3c alpha' chain fragment 2 [CHAIN 0]	102.911	7.36	37	11	n/a	4	P12387,P12387_CHAIN_1,P12387_CHAIN_4,P12387_CHAIN_2	184442
CoCul	90	P01027_CHAIN_0	CO3_MOUSE	Complement C3c alpha' chain fragment 2 [CHAIN 0]	102.326	6.83	36	11	n/a	5	P01027,P01027_CHAIN_1,P12387_CHAIN_1,P01027_CHAIN_4,P01027_CHAIN_2	184179
CoCul	91	P07507_CHAIN_0	MGP_BOVIN	Matrix Gla protein short form [CHAIN 0]	100.395	87.95	40	12	n/a	2	P07507,P07507_CHAIN_1	10192.3
CoCul	92	P06396_ISOFORM_2	GELS_HUMAN	Gelsolin (ADF) [ISOFORM 2]	98.401	21.2	38	11	n/a	2	P06396_CHAIN_0,P06396	80640.6
CoCul	93	P00978	AMBP_BOVIN	Trypstatin	97.234	31.25	33	12	n/a	3	P00978_CHAIN_1,P00978_CHAIN_0,P00978_CHAIN_2	39234.8
CoCul	94	P16035_CHAIN_0	TIMP2_HUMAN	Metalloproteinase inhibitor 2 (TIMP-2) [CHAIN 0]	95.725	46.91	26	11	n/a	10	Q60453_CHAIN_0,Q9WUC6_CHAIN_0,Q60453,P16035,Q9WUC6,P25785_CHAIN_0,P30121_CHAIN_0,P25785,P30121,O77717	21755
CoCul	95	Q5E956_CHAIN_0	TPIS_BOVIN	Triosephosphate isomerase (TIM) [CHAIN 0]	95.599	58.87	21	12	n/a	1	Q29371_CHAIN_0	26558.3
CoCul	96	Q03247_CHAIN_0	APOE_BOVIN	Apolipoprotein E (Apo-E) [CHAIN 0]	94.823	43.62	32	11	n/a	3	Q03247,Q7M2U8_CHAIN_0,Q7M2U8	34126.5
CoCul	97	Q9XSD9_ISOFORM_Short	PGS2_PIG	Decorin [ISOFORM Short]	94.816	32.61	17	12	n/a	9	Q9XSD9_CHAIN_0,Q9XSD9,P07585_CHAIN_0,Q5R1V9_CHAIN_0,P07585,Q5R1V9,P07585_ISOFORM_D,Q28888_CHAIN_0,Q28888	35759.4
CoCul	98	O77834_CHAIN_0	PRDX6_BOVIN	Peroxiredoxin-6 (1-Cys PRX) (aiPLA2) (NSGPx) [CHAIN 0]	93.216	67.71	23	11	n/a	1	O77834	24935.8
CoCul	99	Q9TTY1_CHAIN_0	TIMP2_CANFA	Metalloproteinase inhibitor 2 (TIMP-2) [CHAIN 0]	92.806	48.97	28	11	n/a	1	Q9TTY1	21683
CoCul	100	P12111_ISOFORM_2	CO6A3_HUMAN	Collagen alpha-3(VI) chain [ISOFORM 2]	92.674	5.49	19	12	n/a	2	P12111_CHAIN_0,P12111	321355
CoCul	101	Q04857_CHAIN_0	CO6A1_MOUSE	Collagen alpha-1(VI) chain [CHAIN 0]	92.042	13.82	26	12	n/a	1	Q04857	106387
CoCul	102	Q68FP1_ISOFORM_2	GELS_RAT	Gelsolin (ADF) [ISOFORM 2]	91.977	20.25	30	10	n/a	5	Q68FP1_CHAIN_0,Q68FP1,P13020_ISOFORM_2,P13020_CHAIN_0,P13020	80928.7
CoCul	103	Q3SWW8	TSP4_BOVIN	Thrombospondin-4	91.004	17.59	19	11	n/a	1	Q3SWW8_CHAIN_0	105974
CoCul	104	P18902	RET4_BOVIN	Retinol-binding protein 4 (PRBP) (RBP)	90.828	70.49	36	11	n/a	10	P27485_CHAIN_0,P27485,P02753_CHAIN_4,P02753_CHAIN_3,P02753_CHAIN_2,P02753_CHAIN_1,P02753_CHAIN_0,P61641_CHAIN_0,P02753,P61641	21068.6
CoCul	105	P35543_CHAIN_0	SAA3_RABIT	Serum amyloid A-3 protein [CHAIN 0]	90.377	27.88	39	9	n/a	2	P35543,P02738	11856
CoCul	106	P12107_ISOFORM_C	COBA1_HUMAN	Collagen alpha-1(XI) chain [ISOFORM C]	90.237	7.24	20	12	n/a	4	P12107,P12107_ISOFORM_B,Q61245_ISOFORM_Short,Q61245	176619
CoCul	107	Q14766_ISOFORM_Short	LTBP1_HUMAN	Latent-transforming growth factor beta-binding protein 1 (LTBP-1) (TGF-beta1-BP-1) [ISOFORM Short]	88.328	9.32	20	10	n/a	5	Q14766_ISOFORM_5,Q14766_CHAIN_0,Q14766,Q14766_ISOFORM_4,Q14766_ISOFORM_3	152935
CoCul	108	P36955_CHAIN_0	PEDF_HUMAN	Pigment epithelium-derived factor (PEDF) [CHAIN 0]	87.448	28.82	20	11	n/a	1	P36955	44387.8
CoCul	109	Q3T0A3_CHAIN_0	CFAD_BOVIN	Complement factor D [CHAIN 0]	87.257	49.36	20	9	n/a	3	Q3T0A3,P00746_CHAIN_0,P00746	25120.7
CoCul	110	Q61703_CHAIN_0	ITIH2_MOUSE	Inter-alpha-trypsin inhibitor heavy chain H2 (ITI heavy chain H2) (ITI-HC2) (Inter-alpha-inhibitor heavy chain 2) [CHAIN 0]	86.702	11.42	31	10	n/a	1	Q61703	72134
CoCul	111	P35444_CHAIN_0	COMP_RAT	Cartilage oligomeric matrix protein (COMP) [CHAIN 0]	86.561	13.86	28	10	n/a	3	P35444,Q9R0G6_CHAIN_0,Q9R0G6	80823.3
CoCul	112	Q9N2I2_CHAIN_0	IPSP_BOVIN	Plasma serine protease inhibitor (PCI) [CHAIN 0]	85.7	35.32	42	10	n/a	1	Q9N2I2	43151
CoCul	113	Q5E947	PRDX1_BOVIN	Peroxiredoxin-1	84.992	59.8	24	11	n/a	4	P35700,Q9JKY1,Q06830,Q63716	22209.5
CoCul	114	P62935_CHAIN_0	PPIA_BOVIN	Peptidyl-prolyl cis-trans isomerase A (PPIase A) [CHAIN 0]	84.706	74.85	23	9	n/a	35	P62936_CHAIN_0,Q0ZQK3_CHAIN_0,Q6DTV9_CHAIN_0,P62935,P62936,Q0ZQK3,Q6DTV9,P62937_CHAIN_0,P62938_CHAIN_0,P62940_CHAIN_0,P62941_CHAIN_0,Q0ZQK6_CHAIN_0,Q0ZQK7_CHAIN_0,Q0ZQK8_CHAIN_0,Q0ZQL0_CHAIN_0,Q0ZQL1_CHAIN_0,Q0ZQL2_CHAIN_0,Q5R8S7_CHAIN_0,P62937,P62938,P62940,P62941,Q0ZQK6,Q0ZQK7,Q0ZQK8,Q0ZQL0,Q0ZQL1,Q0ZQL2,Q5R8S7,P17742_CHAIN_0,P17742,Q9TTC6_CHAIN_0,Q9TTC6,Q8HXS3_CHAIN_0,Q8HXS3	17738.2
CoCul	115	P24853_CHAIN_0	IBP2_PIG	Insulin-like growth factor-binding protein 2 (IBP-2) (IGF-binding protein 2) (IGFBP-2) (pIGFBP-2) [CHAIN 0]	82.509	50.52	29	10	n/a	11	P24853,P13384_CHAIN_0,Q29400_CHAIN_0,P13384,Q29400,P18065_CHAIN_0,P18065,P12843_CHAIN_0,P12843,P47877_CHAIN_0,P47877	31053.3
CoCul	116	Q58D62_CHAIN_0	FETUB_BOVIN	Fetuin-B [CHAIN 0]	82.508	37.13	35	9	n/a	1	Q58D62	40846
CoCul	117	P35624_CHAIN_0	TIMP1_PIG	Metalloproteinase inhibitor 1 (TIMP-1) [CHAIN 0]	81.505	37.5	20	9	n/a	3	P35624,P50122_CHAIN_0,P50122	20690.7
CoCul	118	P97279_CHAIN_0	ITIH2_MESAU	Inter-alpha-trypsin inhibitor heavy chain H2 (ITI heavy chain H2) (ITI-HC2) (Inter-alpha-inhibitor heavy chain 2) [CHAIN 0]	80.662	13.73	33	9	n/a	1	P97279	72537.6
CoCul	119	P20757_CHAIN_0	ANGT_SHEEP	Angiotensin-3 (Ang III) [CHAIN 0]	78.261	21.46	31	9	n/a	1	P20757	49080.3
CoCul	120	P07093_CHAIN_0	GDN_HUMAN	Glia-derived nexin (GDN) (PI-7) (PN-1) [CHAIN 0]	77.765	37.2	23	9	n/a	2	P07093_ISOFORM_2,P07093	41864.6
CoCul	121	P19823_CHAIN_0	ITIH2_HUMAN	Inter-alpha-trypsin inhibitor heavy chain H2 (ITI heavy chain H2) (ITI-HC2) (Inter-alpha-inhibitor heavy chain 2) (SHAP) [CHAIN 0]	77.652	10.34	25	9	n/a	1	P19823	72452.3
CoCul	122	P02072	HBB_BOSMU	Hemoglobin subunit beta	77.484	50.34	55	10	n/a	1	P02070	15991.5
CoCul	123	Q8CG19_ISOFORM_Short	LTBP1_MOUSE	Latent-transforming growth factor beta-binding protein 1 (LTBP-1) (TGF-beta1-BP-1) [ISOFORM Short]	76.936	8.39	18	9	n/a	3	Q8CG19_CHAIN_0,Q8CG19,Q8CG19_ISOFORM_3	153185
CoCul	124	P13645	K1C10_HUMAN	Keratin, type I cytoskeletal 10 (CK-10) (K10)	75.148	26.88	12	10	n/a	1	P06394	58827.1
CoCul	125	Q69DK8_CHAIN_0	C1S_PIG	Complement C1s subcomponent light chain [CHAIN 0]	75.089	22.62	15	10	n/a	3	Q69DK8,Q69DK8_CHAIN_2,Q69DK8_CHAIN_1	74386.2
CoCul	126	P35908	K22E_HUMAN	Keratin, type II cytoskeletal 2 epidermal (CK-2e) (K2e)	74.799	20.34	19	9	n/a	0		65432.9
CoCul	127	Q32KY0_CHAIN_0	APOD_BOVIN	Apolipoprotein D (Apo-D) (ApoD) [CHAIN 0]	74.663	52.66	31	9	n/a	1	Q32KY0	19467.2
CoCul	128	P00883_CHAIN_0	ALDOA_RABIT	Fructose-bisphosphate aldolase A [CHAIN 0]	74.442	33.33	12	9	n/a	11	P00883,P04075_CHAIN_0,P05064_CHAIN_0,P05065_CHAIN_0,Q5NVR5_CHAIN_0,P04075,P05064,P05065,Q5NVR5,A5A6I5_CHAIN_0,A5A6I5	39211.7
CoCul	129	Q29116_ISOFORM_Major	TENA_PIG	Tenascin (TN) (TN-C) [ISOFORM Major]	73.822	8.22	10	9	n/a	1	Q29116_ISOFORM_Minor-1	181692
CoCul	130	P11979	KPYM_FELCA	Pyruvate kinase isozyme M1	73.226	25.8	19	9	n/a	1	P14618_CHAIN_0	58046
CoCul	131	P49064_CHAIN_0	ALBU_FELCA	Serum albumin [CHAIN 0]	72.834	12.84	50	9	n/a	1	P49064	65845.1
CoCul	132	P49065_CHAIN_0	ALBU_RABIT	Serum albumin [CHAIN 0]	72.534	8.56	52	8	n/a	5	P49065,P35747_CHAIN_0,P35747,Q5XLE4_CHAIN_0,Q5XLE4	66015.4
CoCul	133	P81644_CHAIN_0	APOA2_BOVIN	Apolipoprotein A-II(1-76) [CHAIN 0]	72.106	79.22	21	8	n/a	1	P81644_CHAIN_1	8722.76
CoCul	134	P01045_ISOFORM_LMW	KNG2_BOVIN	Kininogen-2 light chain [ISOFORM LMW]	71.979	21.89	15	8	n/a	3	P01045_CHAIN_1,P01045_CHAIN_0,P01045	48148.5
CoCul	135	P02676_CHAIN_0	FIBB_BOVIN	Fibrinopeptide B [CHAIN 0]	71.781	36.02	11	9	n/a	1	P02676	50993.4
CoCul	136	Q28554	G3P_SHEEP	Glyceraldehyde-3-phosphate dehydrogenase (GAPDH)	71.54	44.72	17	8	n/a	4	P10096_CHAIN_0,P10096,P80534_CHAIN_0,P80534	34731.8
CoCul	137	P05213	TBA1B_MOUSE	Tubulin alpha-1B chain	71.461	33.04	15	9	n/a	1	P68366	50151.6
CoCul	138	O02668	ITIH2_PIG	Inter-alpha-trypsin inhibitor heavy chain H2 (ITI heavy chain H2) (ITI-HC2) (Inter-alpha-inhibitor heavy chain 2)	70.888	7.06	25	9	n/a	1	O02668_CHAIN_0	104622
CoCul	139	P20414_CHAIN_0	TIMP1_BOVIN	Metalloproteinase inhibitor 1 (EG-1) (TIMP-1) [CHAIN 0]	69.558	50.54	18	9	n/a	11	P20414,P50122_CHAIN_0,P50122,P01033_CHAIN_0,P49061_CHAIN_0,Q5RC60_CHAIN_0,Q95KL9_CHAIN_0,P01033,P49061,Q5RC60,Q95KL9	20621.6
CoCul	140	P01035_CHAIN_0	CYTC_BOVIN	Cystatin-C [CHAIN 0]	68.497	72.88	21	9	n/a	1	P01035	13412.3
CoCul	141	Q29RQ1_CHAIN_0	CO7_BOVIN	Complement component C7 [CHAIN 0]	68.406	15.61	11	9	n/a	1	Q29RQ1	90602.3
CoCul	142	P20726_CHAIN_0	SAA1_MESAU	Serum amyloid A-1 protein [CHAIN 0]	67.387	42.31	23	8	n/a	5	P20727_CHAIN_0,P20726,P20727,P05366_CHAIN_0,P05366	12025.3
CoCul	143	Q28372_CHAIN_1	GELS_HORSE	Gelsolin, N-terminally processed [CHAIN 1]	67.247	20.27	25	8	n/a	1	Q28372	80695.9
CoCul	144	Q8MJ39_CHAIN_0	MGP_PIG	Matrix Gla protein (MGP) [CHAIN 0]	67.041	58.33	22	8	n/a	1	Q8MJ39	10259.4
CoCul	145	Q9XSA7	CLIC4_BOVIN	Chloride intracellular channel protein 4	66.885	52.17	11	9	n/a	1	Q9XSA7_CHAIN_0	28727.1
CoCul	146	Q92954_ISOFORM_E	PRG4_HUMAN	Proteoglycan 4 C-terminal part [ISOFORM E]	65.284	6.11	18	8	n/a	7	Q92954_ISOFORM_D,Q92954_ISOFORM_C,Q92954_ISOFORM_F,Q92954_ISOFORM_B,Q92954_CHAIN_0,Q92954,Q92954_CHAIN_1	102513
CoCul	147	P00747_CHAIN_0	PLMN_HUMAN	Plasmin light chain B [CHAIN 0]	65.15	11.13	21	8	n/a	16	P00747,P00747_CHAIN_3,P00747_CHAIN_1,P00747_CHAIN_2,P00747_CHAIN_4,P12545_CHAIN_3,P80009_CHAIN_0,P80010_CHAIN_0,Q5R8X6_CHAIN_3,P20918_CHAIN_3,Q01177_CHAIN_3,P80010,P20918_CHAIN_0,Q01177_CHAIN_0,P20918,Q01177	88432.4
CoCul	148	Q3SZ62_CHAIN_0	PGAM1_BOVIN	Phosphoglycerate mutase 1 (PGAM-B) [CHAIN 0]	62.761	43.87	11	8	n/a	15	Q3SZ62,P18669_CHAIN_0,P25113_CHAIN_0,Q9DBJ1_CHAIN_0,P18669,P25113,Q9DBJ1,Q5RFB8_CHAIN_0,Q5RFB8,P15259_CHAIN_0,P15259,Q8N0Y7,Q32KV0_CHAIN_0,Q32KV0,Q8MKE8	28720.8
CoCul	149	P37141_CHAIN_0	GPX3_BOVIN	Glutathione peroxidase 3 (GPx-3) (GSHPx-3) (GPx-P) (GSHPx-P) [CHAIN 0]	62.04	43.56	16	8	n/a	1	P37141	122969
CoCul	150	Q92743_CHAIN_0	HTRA1_HUMAN	Serine protease HTRA1 [CHAIN 0]	61.967	24.89	10	8	n/a	3	Q92743,Q9R118_CHAIN_0,Q9R118	49048.1
CoCul	151	Q9TSX9_CHAIN_0	PRDX6_PIG	Peroxiredoxin-6 (NSGPx) [CHAIN 0]	61.966	50.22	16	7	n/a	3	Q9TSX9,O35244_CHAIN_0,O35244	24905.7
CoCul	152	Q24K22_CHAIN_0	HGFL_BOVIN	Hepatocyte growth factor-like protein beta chain [CHAIN 0]	60.11	14.99	14	8	n/a	2	Q24K22,Q24K22_CHAIN_2	78006.4
CoCul	153	P28768	SODM_PIG	Superoxide dismutase [Mn], mitochondrial	59.829	42.36	12	6	n/a	1	P49114	15638.6
CoCul	154	P85972_CHAIN_0	VINC_RAT	Vinculin [CHAIN 0]	59.499	11.64	8	7	n/a	9	Q64727_CHAIN_0,P18206_ISOFORM_1,P85972,Q64727,P26234_ISOFORM_1,P18206_CHAIN_0,P18206,P26234_CHAIN_0,P26234	116484
CoCul	155	Q12805_CHAIN_0	FBLN3_HUMAN	EGF-containing fibulin-like extracellular matrix protein 1 (FIBL-3) [CHAIN 0]	58.939	20.17	12	8	n/a	8	Q7YQD7_CHAIN_0,Q12805_ISOFORM_2,Q12805_ISOFORM_4,Q12805,Q7YQD7,Q12805_ISOFORM_3,Q8BPB5_CHAIN_0,Q8BPB5	52765.1
CoCul	156	Q3SZV7_CHAIN_0	HEMO_BOVIN	Hemopexin [CHAIN 0]	58.768	19.95	10	6	n/a	1	Q3SZV7	49688.1
CoCul	157	A2Q0Z1_CHAIN_0	HSP7C_HORSE	Heat shock cognate 71 kDa protein [CHAIN 0]	57.876	16.59	10	7	n/a	17	P11142_CHAIN_0,P19378_CHAIN_0,P63017_CHAIN_0,P63018_CHAIN_0,Q5NVM9_CHAIN_0,Q71U34_CHAIN_0,A2Q0Z1,P11142,P19378,P63017,P63018,Q5NVM9,Q71U34,P19120_CHAIN_0,P19120,P86204,P11142_ISOFORM_2	70766.9
CoCul	158	P10152_CHAIN_0	ANG1_BOVIN	Angiogenin-1 [CHAIN 0]	56.961	57.6	12	7	n/a	1	P10152	14593.4
CoCul	159	P07437	TBB5_HUMAN	Tubulin beta chain	56.338	21.4	9	7	n/a	22	P69893,P69895,P69897,P99024,Q2KJD0,Q5R943,Q767L7,Q7JJU6,P02554,P68371,P68372,Q3MHM5,Q6P9T8,P86221,P85108,Q13885,Q3KRE8,Q4R5B3,Q6B856,Q7TMM9,Q9BVA1,Q9CWF2	49670.8
CoCul	160	P11242	GALA_BOVIN	Galanin message-associated peptide (GMAP)	55.506	60.16	10	6	n/a	1	P11242_PEPT_1	13253
CoCul	161	P04918_CHAIN_0	SAA3_MOUSE	Serum amyloid A-3 protein [CHAIN 0]	55.482	42.72	15	7	n/a	3	P04918,P05366_CHAIN_0,P05366	11764
CoCul	162	Q2KJH6_CHAIN_0	SERPH_BOVIN	Serpin H1 (Colligin) [CHAIN 0]	55.031	26.25	8	7	n/a	3	Q2KJH6,P29457_CHAIN_0,P29457	44582.1
CoCul	163	O18739_CHAIN_0	CTGF_BOVIN	MMP1_HORSE	55.017	33.13	10	7	n/a	4	O18739,P29279_ISOFORM_2,P29279_CHAIN_0,P29279	35321
CoCul	164	P10160_CHAIN_0	IF5A1_RABIT	Eukaryotic translation initiation factor 5A-1 (eIF-5A-1) (eIF-5A1) (eIF-5A) [CHAIN 0]	54.913	45.1	9	6	n/a	17	P63241_CHAIN_0,P63242_CHAIN_0,Q3T1J1_CHAIN_0,Q6EWQ7_CHAIN_0,P10160,P63241,P63242,Q3T1J1,Q6EWQ7,Q6IS14,P63241_ISOFORM_2,Q5R898_CHAIN_0,Q8BGY2_CHAIN_0,Q9GZV4_CHAIN_0,Q5R898,Q8BGY2,Q9GZV4	16685
CoCul	165	Q0VCP3_CHAIN_0	OLFL3_BOVIN	Olfactomedin-like protein 3 [CHAIN 0]	54.229	18.96	8	7	n/a	9	Q0VCP3,Q9NRN5_ISOFORM_3,Q9NRN5_CHAIN_0,Q9NRN5,B0BNI5_CHAIN_0,Q8BK62_CHAIN_0,B0BNI5,Q8BK62,Q9NRN5_ISOFORM_2	43603.4
CoCul	166	B5T255_CHAIN_0	PGRP1_BOSIN	Peptidoglycan recognition protein 1 [CHAIN 0]	53.647	52.66	10	7	n/a	3	Q8SPP7_CHAIN_0,B5T255,Q8SPP7	18782.2
CoCul	167	P30035	PLF4_SHEEP	Platelet factor 4 (PF-4)	53.41	43.53	17	6	n/a	0		109018
CoCul	168	Q0VCX1_CHAIN_0	C1S_BOVIN	Complement C1s subcomponent light chain [CHAIN 0]	53.125	14.39	11	7	n/a	2	Q0VCX1,Q0VCX1_CHAIN_2	74826
CoCul	169	Q32S24	COBA2_BOVIN	Collagen alpha-2(XI) chain	52.71	6.57	10	7	n/a	1	Q32S24_CHAIN_0	172239
CoCul	170	Q6B4U9	PRDX1_MYOLU	Peroxiredoxin-1	52.392	45.23	16	7	n/a	1	Q06830	22124.4
CoCul	171	O46375_CHAIN_0	TTHY_BOVIN	Transthyretin [CHAIN 0]	51.523	81.89	12	6	n/a	1	O46375	13557.3
CoCul	172	P24854_CHAIN_0	IBP4_PIG	Insulin-like growth factor-binding protein 4 (IBP-4) (IGF-binding protein 4) (IGFBP-4) [CHAIN 0]	51.118	34.18	8	6	n/a	6	Q05716_CHAIN_0,Q05716,P24854,Q28893,P22692_CHAIN_0,P22692	26068.7
CoCul	173	P49747_CHAIN_0	COMP_HUMAN	Cartilage oligomeric matrix protein (COMP) (TSP5) [CHAIN 0]	50.647	10.58	15	6	n/a	1	P49747	80962.2
CoCul	174	P15468_CHAIN_0	RNAS4_PIG	Ribonuclease 4 (RNase 4) [CHAIN 0]	50.023	53.78	16	6	n/a	1	P15468	13834.7
CoCul	175	P00795_CHAIN_1	CATD_PIG	Cathepsin D heavy chain [CHAIN 1]	49.908	40.08	8	6	n/a	1	P00795	26232.3
CoCul	176	P02770	ALBU_RAT	Serum albumin	49.796	4.28	30	6	n/a	1	P02770_CHAIN_0	68730.8
CoCul	177	P20908	CO5A1_HUMAN	Collagen alpha-1(V) chain	49.068	6.2	9	6	n/a	7	P20908_CHAIN_0,O88207_CHAIN_0,Q60467_CHAIN_0,Q9JI03_CHAIN_0,O88207,Q60467,Q9JI03	183560
CoCul	178	P28801_CHAIN_0	GSTP1_BOVIN	Glutathione S-transferase P [CHAIN 0]	48.911	40.19	6	6	n/a	9	P28801,Q9TTY8_CHAIN_0,Q9TTY8,P09211_CHAIN_0,P09211,Q28514_CHAIN_0,Q5R8R5_CHAIN_0,Q28514,Q5R8R5	23482
CoCul	179	P04406_CHAIN_0	G3P_HUMAN	Glyceraldehyde-3-phosphate dehydrogenase (GAPDH) [CHAIN 0]	48.905	31.74	9	6	n/a	1	P04406	35922
CoCul	180	P02768_CHAIN_0	ALBU_HUMAN	Serum albumin [CHAIN 0]	48.882	8.72	18	6	n/a	4	Q5NVH5_CHAIN_0,P02768,Q5NVH5,P02768_ISOFORM_2	66472.2
CoCul	181	Q2EN76	NDKB_PIG	Nucleoside diphosphate kinase B (NDK B) (NDP kinase B)	48.581	51.32	11	6	n/a	1	Q2EN76_CHAIN_0	17175.9
CoCul	182	Q2KIV9_CHAIN_0	C1QB_BOVIN	Complement C1q subcomponent subunit B [CHAIN 0]	48.455	32.44	6	5	n/a	1	Q2KIV9	23937.1
CoCul	183	P15467	RNAS4_BOVIN	Ribonuclease 4 (RNase 4)	48.444	48.74	20	5	n/a	0		13741.5
CoCul	184	P27348	1433T_HUMAN	14-3-3 protein theta	48.261	28.16	7	6	n/a	2	Q3SZI4,Q5RFJ2	27764.3
CoCul	185	P26042_CHAIN_0	MOES_PIG	Moesin [CHAIN 0]	47.776	14.06	6	6	n/a	9	P26042,P26038_CHAIN_0,Q2HJ49_CHAIN_0,P26038,Q2HJ49,P26041_CHAIN_0,P26041,O35763_CHAIN_0,O35763	67529.6
CoCul	186	P13605_CHAIN_0	FMOD_BOVIN	Fibromodulin (FM) (KSPG fibromodulin) [CHAIN 0]	47.474	20.39	17	5	n/a	6	P13605,O46378,P50608_CHAIN_0,P50609_CHAIN_0,P50608,P50609	41092.3
CoCul	187	Q05443_CHAIN_0	LUM_BOVIN	Lumican (KSPG) [CHAIN 0]	47.292	20.06	13	6	n/a	1	Q05443	37001.3
CoCul	188	P32261_CHAIN_0	ANT3_MOUSE	Antithrombin-III (ATIII) [CHAIN 0]	45.928	14.32	9	5	n/a	1	P32261	48911.8
CoCul	189	Q64L94	PSME1_PIG	Proteasome activator complex subunit 1 (PA28a) (PA28alpha)	45.156	31.73	6	5	n/a	2	P58238,Q06323	28617
CoCul	190	Q2KIT0_CHAIN_0	HP20_BOVIN	Protein HP-20 homolog [CHAIN 0]	44.72	38.29	12	5	n/a	1	Q2KIT0	18889.8
CoCul	191	P20774_CHAIN_0	MIME_HUMAN	Mimecan (OIF) [CHAIN 0]	44.585	26.26	15	5	n/a	3	Q5RBL2_CHAIN_0,P20774,Q5RBL2	31734.4
CoCul	192	P04692_ISOFORM_3	TPM1_RAT	Tropomyosin alpha-1 chain [ISOFORM 3]	44.419	26.69	5	5	n/a	1	P09493_ISOFORM_3	32495.3
CoCul	193	O18879_CHAIN_0	GSTA2_BOVIN	Glutathione S-transferase A2 [CHAIN 0]	43.794	30.63	8	6	n/a	1	O18879	25585.9
CoCul	194	Q99715_ISOFORM_2	COCA1_HUMAN	Collagen alpha-1(XII) chain [ISOFORM 2]	43.754	4.27	9	6	n/a	1	Q99715_CHAIN_0	205491
CoCul	195	Q9Y696_CHAIN_0	CLIC4_HUMAN	Chloride intracellular channel protein 4 [CHAIN 0]	43.546	30.16	8	6	n/a	7	Q9Y696,Q5R957_CHAIN_0,Q9QYB1_CHAIN_0,Q5R957,Q9QYB1,Q9Z0W7_CHAIN_0,Q9Z0W7	28640.9
CoCul	196	Q1L6U9_CHAIN_0	MSMP_HUMAN	Prostate-associated microseminoprotein [CHAIN 0]	43.438	69.23	5	5	n/a	3	Q1L6U9,B1AWI6_CHAIN_0,B1AWI6	11213.6
CoCul	197	P07951	TPM2_HUMAN	Tropomyosin beta chain	43.279	26.41	5	5	n/a	24	P07951_ISOFORM_2,P58774,P58774_ISOFORM_2,P58775,P58775_ISOFORM_2,P58776,Q5KR48,Q5KR48_ISOFORM_2,P67936_ISOFORM_2,P07951_ISOFORM_3,P02561_CHAIN_0,P09495_CHAIN_0,P67936_CHAIN_0,P67937_CHAIN_0,Q63610_ISOFORM_3,P02561,P09495,P67936,P67937,Q63610_ISOFORM_2,A1XQV4,P06753,P21107,Q5KR47	32850.7
CoCul	198	P38657_CHAIN_0	PDIA3_BOVIN	Protein disulfide-isomerase A3 (p58) (ER protein 57) (ERp57) (ER protein 60) (ERp60) [CHAIN 0]	43.058	19.54	6	6	n/a	1	P38657	54398.4
CoCul	199	P42819	SAA_SHEEP	Serum amyloid A protein (SAA)	42.642	44.64	11	6	n/a	0		12688
CoCul	200	Q3T004_CHAIN_0	SAMP_BOVIN	Serum amyloid P-component (SAP) [CHAIN 0]	42.565	30.73	10	5	n/a	1	Q3T004	23038.5
CoCul	201	P0C2W8	CO1A1_MAMAE	Collagen alpha-1(I) chain	42.534	9.22	7	5	n/a	0		4.06433e+07
CoCul	202	Q9WVJ9_CHAIN_0	FBLN4_MOUSE	EGF-containing fibulin-like extracellular matrix protein 2 (FIBL-4) [CHAIN 0]	42.435	19.62	7	6	n/a	1	O95967_CHAIN_0	46812.1
CoCul	203	P0C0L4	CO4A_HUMAN	Complement C4 gamma chain	41.306	4.64	7	6	n/a	6	P0C0L5,P0C0L4_CHAIN_0,P0C0L5_CHAIN_0,P0C0L4_CHAIN_1,P0C0L5_CHAIN_1,P08649_CHAIN_0	192772
CoCul	204	P02584_CHAIN_0	PROF1_BOVIN	Profilin-1 [CHAIN 0]	40.851	59.71	5	5	n/a	7	P02584,P62962_CHAIN_0,P62963_CHAIN_0,P62962,P62963,P07737_CHAIN_0,P07737	14926.2
CoCul	205	Q3SZR3_CHAIN_0	A1AG_BOVIN	Alpha-1-acid glycoprotein (OMD) [CHAIN 0]	40.478	33.7	7	5	n/a	1	Q3SZR3	21253
CoCul	206	Q27972_CHAIN_1	CHAD_BOVIN	Chondroadherin minor form [CHAIN 1]	40.084	26.83	8	5	n/a	2	Q27972_CHAIN_0,Q27972	37393.9
CoCul	207	Q2KJ83_CHAIN_0	CBPN_BOVIN	Carboxypeptidase N catalytic chain (CPN) [CHAIN 0]	39.675	16.25	6	5	n/a	3	Q2KJ83,Q9EQV8_CHAIN_0,Q9EQV8	50530.1
CoCul	208	Q5RB37_CHAIN_0	ITIH3_PONAB	Inter-alpha-trypsin inhibitor heavy chain H3 (ITI heavy chain H3) (ITI-HC3) (Inter-alpha-inhibitor heavy chain 3) [CHAIN 0]	39.13	8.75	6	5	n/a	1	Q5RB37	68165.9
CoCul	209	Q3T149	HSPB1_BOVIN	Heat shock protein beta-1 (HspB1) (HSP 27)	39.05	37.81	6	5	n/a	0		22393.1
CoCul	210	P22952_CHAIN_0	AMC2_PIG	Alveolar macrophage chemotactic factor 2 (AMCF-II) [CHAIN 0]	37.272	54.32	7	4	n/a	1	P22952	8695.44
CoCul	211	O35568	FBLN3_RAT	EGF-containing fibulin-like extracellular matrix protein 1 (FIBL-3)	37.127	15.42	5	5	n/a	1	O35568_CHAIN_0	54596.4
CoCul	212	P30041_CHAIN_0	PRDX6_HUMAN	Peroxiredoxin-6 (1-Cys PRX) (aiPLA2) (NSGPx) [CHAIN 0]	36.934	24.66	5	4	n/a	1	Q2PFL9_CHAIN_0	24903.8
CoCul	213	O88569_ISOFORM_3	ROA2_MOUSE	Heterogeneous nuclear ribonucleoproteins A2/B1 (hnRNP A2/B1) [ISOFORM 3]	36.859	10.96	6	4	n/a	11	O88569_ISOFORM_2,P22626_ISOFORM_A2,Q2HJ60,Q9TTV2,O88569,P22626,A7VJC2_ISOFORM_B0a,A7VJC2_ISOFORM_B0b,A7VJC2_ISOFORM_A2,A7VJC2,Q5RBU8	32460.5
CoCul	214	P23142_CHAIN_0	FBLN1_HUMAN	Fibulin-1 (FIBL-1) [CHAIN 0]	36.438	11.28	6	5	n/a	3	P23142,P23142_ISOFORM_B,P23142_ISOFORM_A	74290.5
CoCul	215	P97298_CHAIN_0	PEDF_MOUSE	Pigment epithelium-derived factor (PEDF) (SDF-3) [CHAIN 0]	36.036	14.57	21	4	n/a	1	P97298	44284.7
CoCul	216	Q60847_ISOFORM_2	COCA1_MOUSE	Collagen alpha-1(XII) chain [ISOFORM 2]	35.921	2.15	8	5	n/a	5	Q60847_ISOFORM_5,Q60847_CHAIN_0,Q60847,Q60847_ISOFORM_4,Q60847_ISOFORM_3	333671
CoCul	217	Q9TTB4	FMOD_PIG	Fibromodulin (FM) (KSPG fibromodulin)	35.159	38.1	13	4	n/a	5	O46378,P50608_CHAIN_0,P50609_CHAIN_0,P50608,P50609	16685.8
CoCul	218	P08649	CO4_RAT	Complement C4 gamma chain	34.872	2.71	7	5	n/a	3	P08649_CHAIN_3,P01029,P08649_CHAIN_0	192163
CoCul	219	P05539	CO2A1_RAT	Chondrocalcin	34.633	4.3	5	4	n/a	10	P28481_ISOFORM_3,P28481_ISOFORM_7,P28481_ISOFORM_5,P28481_ISOFORM_6,P28481_ISOFORM_2,P28481_ISOFORM_4,P28481,P05539_CHAIN_1,P28481_CHAIN_1,P05539_CHAIN_0	134570
CoCul	220	P46193	ANXA1_BOVIN	Annexin A1	34.628	17.92	9	4	n/a	1	P46193_CHAIN_0	38951.7
CoCul	221	Q16270_CHAIN_0	IBP7_HUMAN	Insulin-like growth factor-binding protein 7 (IBP-7) (IGF-binding protein 7) (IGFBP-7) (TAF) [CHAIN 0]	34.116	26.95	7	4	n/a	1	Q16270	26443
CoCul	222	P09571	TRFE_PIG	Serotransferrin (Transferrin)	34.078	7.47	21	4	n/a	0		76967.9
CoCul	223	Q28035_CHAIN_0	GSTA1_BOVIN	Glutathione S-transferase A1 [CHAIN 0]	33.424	24.43	7	4	n/a	1	Q28035	25320.6
CoCul	224	P27425_CHAIN_0	TRFE_HORSE	Serotransferrin (Transferrin) [CHAIN 0]	33.15	6.11	15	4	n/a	1	P27425	76141.1
CoCul	225	Q6EIZ0	K1C10_CANFA	Keratin, type I cytoskeletal 10 (CK-10) (K10)	33.064	9.33	6	4	n/a	1	P06394	57710.9
CoCul	226	P00761_CHAIN_0	TRYP_PIG	Trypsin [CHAIN 0]	32.953	26.01	28	4	n/a	1	P00761	23475.6
CoCul	227	Q3T0Q4_CHAIN_0	NDKB_BOVIN	Nucleoside diphosphate kinase B (NDK B) (NDP kinase B) [CHAIN 0]	32.942	38.41	8	4	n/a	1	P19804_CHAIN_0	17184.9
CoCul	228	P98160_CHAIN_2	PGBM_HUMAN	LG3 peptide [CHAIN 2]	32.602	25.64	6	4	n/a	1	P98160_CHAIN_0	20549.9
CoCul	229	P21692	MMP1_PIG	18 kDa interstitial collagenase	32.586	12.37	7	4	n/a	0		53666.3
CoCul	230	Q9BGI3	PRDX2_BOVIN	Peroxiredoxin-2	32.484	30.15	4	3	n/a	0		21946
CoCul	231	P02648_CHAIN_0	APOA1_CANFA	Apolipoprotein A-I (Apo-AI) (ApoA-I) [CHAIN 0]	32.441	13.64	42	3	n/a	1	P02648	27482.9
CoCul	232	P13696_CHAIN_0	PEBP1_BOVIN	Hippocampal cholinergic neurostimulating peptide (HCNP) [CHAIN 0]	32.369	37.1	4	4	n/a	1	P13696	20854.6
CoCul	233	P02067_CHAIN_0	HBB_PIG	Hemoglobin subunit beta [CHAIN 0]	32.185	22.6	36	4	n/a	92	P02067,B2KHZ4_CHAIN_0,P02024_CHAIN_0,P02025,P02028,P02029,P02030,P02032,P02033,P02035,P02040,P02044_CHAIN_0,P02047,P02055,P02061,P04244_CHAIN_0,P07412,P08259,P09909,P10893,P15166,P15449,P18982,P18983_CHAIN_0,P18985,P18988,P19646,P19885_CHAIN_0,P23020,P23602,P26916,P28781,P33499,P67821_CHAIN_0,P67822,P68011,P68012,P68013,P68014,P68015,P68046,P68047,P68048_CHAIN_0,P68049_CHAIN_0,P68050,P68051_CHAIN…	16034.4
CoCul	234	P33703_CHAIN_0	APOH_CANFA	Beta-2-glycoprotein 1 (Apo-H) (B2GPI) (Beta(2)GPI) [CHAIN 0]	32.099	9.2	11	3	n/a	1	P02749_CHAIN_0	36445.8
CoCul	235	Q13162_CHAIN_0	PRDX4_HUMAN	Peroxiredoxin-4 (AOE37-2) (Prx-IV) [CHAIN 0]	31.78	20.51	10	4	n/a	1	Q9BGI2_CHAIN_0	26572.1
CoCul	236	P35527	K1C9_HUMAN	Keratin, type I cytoskeletal 9 (CK-9) (K9)	31.7	15.25	5	4	n/a	0		62064.4
CoCul	237	O15335_CHAIN_0	CHAD_HUMAN	Chondroadherin [CHAIN 0]	30.81	16.91	6	4	n/a	5	O15335,O55226_CHAIN_0,O70210_CHAIN_0,O55226,O70210	38260
CoCul	238	Q3T0P6_CHAIN_0	PGK1_BOVIN	Phosphoglycerate kinase 1 [CHAIN 0]	30.342	18.27	4	4	n/a	1	Q3T0P6	44406.4
CoCul	239	P61585	RHOA_BOVIN	Transforming protein RhoA	30.016	27.46	5	4	n/a	1	P61585_CHAIN_0	21768.1
CoCul	240	Q5E946	PARK7_BOVIN	Protein DJ-1	29.486	29.1	4	4	n/a	1	Q99497	20035.3
CoCul	241	Q2LE37	APOM_PIG	Apolipoprotein M (Apo-M) (ApoM)	29.452	37.23	9	4	n/a	0		21241.4
CoCul	242	Q2KJF1_CHAIN_0	A1BG_BOVIN	Alpha-1B-glycoprotein [CHAIN 0]	29.051	13.07	5	4	n/a	1	Q2KJF1	51284.8
CoCul	243	Q08E11	PPIC_BOVIN	Peptidyl-prolyl cis-trans isomerase C (PPIase C)	28.679	22.17	5	4	n/a	0		22811.3
CoCul	244	Q28107_CHAIN_0	FA5_BOVIN	Coagulation factor V light chain [CHAIN 0]	28.469	2.66	5	4	n/a	3	Q28107,Q28107_CHAIN_2,Q28107_CHAIN_1	246062
CoCul	245	P06727	APOA4_HUMAN	Apolipoprotein A-IV (Apo-AIV) (ApoA-IV)	27.266	3.28	3	3	n/a	1	P06727_CHAIN_0	45399.1
CoCul	246	Q4U5R3	PSME1_BOVIN	Proteasome activator complex subunit 1 (PA28a) (PA28alpha)	27.255	18.88	3	3	n/a	0		28663
CoCul	247	P06761_CHAIN_0	GRP78_RAT	78 kDa glucose-regulated protein (GRP-78) (BiP) [CHAIN 0]	26.959	6.76	3	3	n/a	13	P07823_CHAIN_0,P11021_CHAIN_0,P20029_CHAIN_0,Q0VCX2_CHAIN_0,P06761,P07823,P11021,P20029,Q0VCX2,Q5R4P0_CHAIN_0,Q5R4P0,Q3S4T7_CHAIN_0,Q3S4T7	70474.6
CoCul	248	Q863Z0_CHAIN_0	PSME2_PIG	Proteasome activator complex subunit 2 (PA28b) (PA28beta) [CHAIN 0]	26.112	21.43	4	3	n/a	1	Q5E9G3_CHAIN_0	27164.3
CoCul	249	P82943_CHAIN_0	REG1_BOVIN	Regakine-1 [CHAIN 0]	26.095	40.85	4	3	n/a	1	P82943	8072.23
CoCul	250	P02458_CHAIN_1	CO2A1_HUMAN	Chondrocalcin [CHAIN 1]	26.017	17.89	4	3	n/a	1	P02458_ISOFORM_1	27405.8
CoCul	251	P45591_CHAIN_0	COF2_MOUSE	Cofilin-2 [CHAIN 0]	25.537	29.09	6	3	n/a	7	Q148F1_CHAIN_0,Q5G6V9_CHAIN_0,Q9Y281_CHAIN_0,P45591,Q148F1,Q5G6V9,Q9Y281	18578.4
CoCul	252	P42831_CHAIN_0	CCL2_PIG	C-C motif chemokine 2 (MCP-1) [CHAIN 0]	25.536	18.42	5	3	n/a	1	P42831	8612.08
CoCul	253	P19619_CHAIN_0	ANXA1_PIG	Annexin A1 [CHAIN 0]	25.521	13.33	5	3	n/a	1	P19619	38628.1
CoCul	254	P62825_CHAIN_0	RAN_CANFA	GTP-binding nuclear protein Ran [CHAIN 0]	25.385	20.93	4	4	n/a	15	P62826_CHAIN_0,P62827_CHAIN_0,P62828_CHAIN_0,Q3T054_CHAIN_0,Q4R4M9_CHAIN_0,Q5R556_CHAIN_0,P62825,P62826,P62827,P62828,Q3T054,Q4R4M9,Q5R556,Q8K586,Q61820	24291.9
CoCul	255	Q5E9C0_CHAIN_0	RSU1_BOVIN	Ras suppressor protein 1 (Rsu-1) [CHAIN 0]	25.344	20.73	4	3	n/a	1	Q15404_CHAIN_0	31277.9
CoCul	256	P19324_CHAIN_0	SERPH_MOUSE	Serpin H1 (Colligin) [CHAIN 0]	24.844	10.75	3	3	n/a	3	P19324,P29457_CHAIN_0,P29457	44849.4
CoCul	257	Q01177_CHAIN_2	PLMN_RAT	Plasmin light chain B [CHAIN 2]	24.747	5.99	6	3	n/a	1	Q01177_CHAIN_1	54366.2
CoCul	258	P26644_CHAIN_0	APOH_RAT	Beta-2-glycoprotein 1 (Apo-H) (B2GPI) (Beta(2)GPI) [CHAIN 0]	24.602	11.51	6	3	n/a	1	P26644	31163.8
CoCul	259	P53613_CHAIN_0	SAA_MACEU	Serum amyloid A protein (SAA) [CHAIN 0]	24.172	12.84	7	3	n/a	1	P53613	12345.6
CoCul	260	A1A4R1	H2A2C_BOVIN	Histone H2A type 2-C	23.994	31.01	4	3	n/a	1	Q96KK5_CHAIN_0	13988.4
CoCul	261	P02031	HBB_CERTO	Hemoglobin subunit beta	23.72	22.6	15	3	n/a	91	B2KHZ4_CHAIN_0,P02024_CHAIN_0,P02025,P02028,P02029,P02030,P02032,P02033,P02035,P02040,P02044_CHAIN_0,P02047,P02055,P02061,P04244_CHAIN_0,P07412,P08259,P09909,P10893,P15166,P15449,P18982,P18983_CHAIN_0,P18985,P18988,P19646,P19885_CHAIN_0,P23020,P23602,P26916,P28781,P33499,P67821_CHAIN_0,P67822,P68011,P68012,P68013,P68014,P68015,P68046,P68047,P68048_CHAIN_0,P68049_CHAIN_0,P68050,P68051_CHAIN_0,P680…	15995.3
CoCul	262	P07224_CHAIN_0	PROS_BOVIN	Vitamin K-dependent protein S [CHAIN 0]	23.27	5.84	3	3	n/a	1	P07224	70564.1
CoCul	263	Q27967_CHAIN_0	SPP24_BOVIN	Secreted phosphoprotein 24 (Spp-24) [CHAIN 0]	23.257	20	3	3	n/a	1	Q27967	20479.8
CoCul	264	Q9Y240_CHAIN_0	CLC11_HUMAN	C-type lectin domain family 11 member A [CHAIN 0]	23.054	7.95	3	3	n/a	1	Q9Y240	33534
CoCul	265	P80209_CHAIN_0	CATD_BOVIN	Cathepsin D [CHAIN 0]	22.661	14.74	4	3	n/a	2	P80209,Q9MZS8	37711.1
CoCul	266	P80209	CATD_BOVIN	Cathepsin D	22.661	13.08	4	3	n/a	1	P80209_CHAIN_0	342157
CoCul	267	P22226	CTHL1_BOVIN	Cathelicidin-1 (Bac1)	22.475	30.32	3	3	n/a	1	P54230	17600.1
CoCul	268	A5A6I1_CHAIN_0	HPRT_PANTR	Hypoxanthine-guanine phosphoribosyltransferase (HGPRT) (HGPRTase) [CHAIN 0]	21.723	17.05	3	3	n/a	17	P00492_CHAIN_0,Q6LDD9_CHAIN_0,A5A6I1,P00492,Q6LDD9,Q64531,P00493_CHAIN_0,P00494_CHAIN_0,Q45FY6_CHAIN_0,Q6WIT9_CHAIN_0,P00493,P00494,P27605,Q45FY6,Q6WIT9,P47959_CHAIN_0,P47959	24436.1
CoCul	269	P00492_CHAIN_0	HPRT_HUMAN	Hypoxanthine-guanine phosphoribosyltransferase (HGPRT) (HGPRTase) [CHAIN 0]	21.723	16.59	3	3	n/a	1	A5A6I1_CHAIN_0	24448.2
CoCul	270	P17931	LEG3_HUMAN	Galectin-3 (Gal-3) (CBP 35) (GALBP)	21.704	15.2	6	3	n/a	1	P17931_CHAIN_0	26152.3
CoCul	271	O55004_CHAIN_0	RNAS4_RAT	Ribonuclease 4 (RNase 4) [CHAIN 0]	21.628	11.76	6	2	n/a	1	O55004	13851.6
CoCul	272	P29279_ISOFORM_2	CTGF_HUMAN	Connective tissue growth factor (IBP-8) (IGF-binding protein 8) (IGFBP-8) [ISOFORM 2]	21.322	11.49	3	3	n/a	1	P29268_CHAIN_0	35205.2
CoCul	273	O19113_CHAIN_0	CTGF_PIG	Connective tissue growth factor [CHAIN 0]	21.322	11.46	3	3	n/a	4	O19113,P29279_ISOFORM_2,P29279_CHAIN_0,P29279	35404.1
CoCul	274	P21333_ISOFORM_2	FLNA_HUMAN	Filamin-A (FLN-A) (ABP-280) [ISOFORM 2]	21.191	1.52	3	3	n/a	2	P21333_CHAIN_0,P21333	280018
CoCul	275	P04179_CHAIN_0	SODM_HUMAN	Superoxide dismutase [Mn], mitochondrial [CHAIN 0]	21.182	19.7	3	2	n/a	13	Q5FB30_CHAIN_0,Q8HXP0,Q8HXP1,Q8HXP2,Q8HXP3_CHAIN_0,Q8HXP4,Q8HXP5,Q8HXP6_CHAIN_0,Q8HXP7,P04179,Q5FB30,Q8HXP3,Q8HXP6	22204.1
CoCul	276	P26894_CHAIN_0	IL8_PIG	Interleukin-8 (IL-8) (AMCF-I) [CHAIN 0]	21.15	20.51	3	3	n/a	7	P36925_CHAIN_0,P79255_CHAIN_0,Q7YRB5_CHAIN_0,P36925,P79255,Q7YRB5,P26894	9097.59
CoCul	277	Q06AS9_CHAIN_0	EFNA1_PIG	Ephrin-A1, secreted form [CHAIN 0]	20.917	14.63	2	2	n/a	3	Q3ZC64_CHAIN_0,Q06AS9,Q3ZC64	19380.6
CoCul	278	Q9TTJ5	RGN_BOVIN	Regucalcin (RC) (SMP-30)	20.672	14.38	3	3	n/a	1	Q06AA3	33307.8
CoCul	279	Q29RS5_CHAIN_0	RARR2_BOVIN	Retinoic acid receptor responder protein 2 [CHAIN 0]	20.523	29.58	5	3	n/a	1	Q29RS5	16263.6
CoCul	280	P48770_CHAIN_0	CO9_HORSE	Complement component C9 [CHAIN 0]	20.446	5.7	3	3	n/a	3	P48770,P02748_CHAIN_0,P02748	59831.6
CoCul	281	P55859	PNPH_BOVIN	Purine nucleoside phosphorylase (PNP)	20.393	19.03	3	3	n/a	0		32036.5
CoCul	282	P05997	CO5A2_HUMAN	Collagen alpha-2(V) chain	20.368	1.8	5	2	n/a	0		144910
CoCul	283	Q3Y5Z3_CHAIN_0	ADIPO_BOVIN	Adiponectin (ACRP30) (apM-1) [CHAIN 0]	20.334	12.11	5	2	n/a	1	Q3Y5Z3	24391
CoCul	284	P19803	GDIR1_BOVIN	Rho GDP-dissociation inhibitor 1 (Rho GDI 1)	20.213	21.08	3	3	n/a	1	P19803_CHAIN_0	23421.4
CoCul	285	P01008_CHAIN_0	ANT3_HUMAN	Antithrombin-III (ATIII) [CHAIN 0]	19.527	5.79	5	2	n/a	3	Q5R5A3_CHAIN_0,P01008,Q5R5A3	49039.2
CoCul	286	P60981	DEST_HUMAN	Destrin (ADF)	19.385	24.85	3	3	n/a	1	P60981_CHAIN_0	18505.7
CoCul	287	P12110_CHAIN_0	CO6A2_HUMAN	Collagen alpha-2(VI) chain [CHAIN 0]	19.364	3.2	3	2	n/a	1	P12110	106510
CoCul	288	O46403_CHAIN_0	PGS1_HORSE	Biglycan [CHAIN 0]	19.284	13.25	3	3	n/a	1	O02678_CHAIN_0	37334.1
CoCul	289	P05156_CHAIN_1	CFAI_HUMAN	Complement factor I light chain [CHAIN 1]	19.253	4.73	4	2	n/a	1	P05156_CHAIN_0	35286.2
CoCul	290	Q921I1_CHAIN_0	TRFE_MOUSE	Serotransferrin (Transferrin) [CHAIN 0]	19.212	3.98	8	2	n/a	1	P12346_CHAIN_0	74881.5
CoCul	291	P00450_CHAIN_0	CERU_HUMAN	Ceruloplasmin [CHAIN 0]	19.193	3.06	3	3	n/a	5	P00450,P13635_CHAIN_0,Q61147_CHAIN_0,P13635,Q61147	120086
CoCul	292	Q3SZJ4	PTGR1_BOVIN	Prostaglandin reductase 1 (PRG-1)	18.967	15.81	3	3	n/a	0		35706.5
CoCul	293	P70685	G3P_CAVPO	Glyceraldehyde-3-phosphate dehydrogenase (GAPDH)	18.897	21.95	4	2	n/a	1	P00355_CHAIN_0	12965.9
CoCul	294	P61204_CHAIN_0	ARF3_HUMAN	ADP-ribosylation factor 3 [CHAIN 0]	18.861	30	3	3	n/a	19	P61205_CHAIN_0,P61206_CHAIN_0,P84077_CHAIN_0,P84078_CHAIN_0,P84079_CHAIN_0,P84080_CHAIN_0,Q4R5P2_CHAIN_0,Q5E9I6_CHAIN_0,Q5R5P7_CHAIN_0,P61204,P61205,P61206,P84077,P84078,P84079,P84080,Q4R5P2,Q5E9I6,Q5R5P7	20469.6
CoCul	295	O70250_CHAIN_0	PGAM2_MOUSE	Phosphoglycerate mutase 2 (PGAM-M) [CHAIN 0]	18.665	10.71	3	2	n/a	5	P16290_CHAIN_0,O70250,P16290,Q32KV0_CHAIN_0,Q32KV0	28695.9
CoCul	296	P30050_ISOFORM_2	RL12_HUMAN	60S ribosomal protein L12 [ISOFORM 2]	18.643	24.24	2	2	n/a	1	P23358	14199.4
CoCul	297	P01344_CHAIN_0	IGF2_HUMAN	Preptin [CHAIN 0]	18.197	59.7	3	2	n/a	12	P07456_CHAIN_0,P23695_CHAIN_0,P51459_CHAIN_0,Q08279_CHAIN_0,P41694_CHAIN_0,Q08279,P41694,P07456,P01344,P23695,P51459,P01344_ISOFORM_2	7475.46
CoCul	298	P40121	CAPG_HUMAN	Macrophage-capping protein	18.159	8.05	3	2	n/a	1	P24452	38498.6
CoCul	299	P15531	NDKA_HUMAN	Nucleoside diphosphate kinase A (NDK A) (NDP kinase A) (GAAD)	17.848	19.74	5	2	n/a	1	P15531_CHAIN_0	17148.7
CoCul	300	P15532	NDKA_MOUSE	Nucleoside diphosphate kinase A (NDK A) (NDP kinase A)	17.848	19.74	5	2	n/a	1	P15531_CHAIN_0	17207.8
CoCul	301	Q28038_CHAIN_0	MIA_BOVIN	Melanoma-derived growth regulatory protein (CD-RAP) [CHAIN 0]	17.776	22.22	2	2	n/a	1	Q28038	12151.9
CoCul	302	P29361	1433Z_SHEEP	14-3-3 protein zeta/delta (KCIP-1)	17.588	10.61	3	2	n/a	5	P63101,P63102,P63103,P63104,Q5R651	27856.3
CoCul	303	P80031	GSTP1_PIG	Glutathione S-transferase P	17.483	15.46	2	2	n/a	0		23497
CoCul	304	Q9BXJ4_ISOFORM_2	C1QT3_HUMAN	Complement C1q tumor necrosis factor-related protein 3 [ISOFORM 2]	17.431	16.16	6	2	n/a	2	Q9BXJ4_CHAIN_0,Q9BXJ4	22177.2
CoCul	305	P26892_CHAIN_0	IL6_BOVIN	Interleukin-6 (IL-6) [CHAIN 0]	17.337	8.38	3	2	n/a	5	Q2MH06_CHAIN_0,Q6V919_CHAIN_0,P26892,Q2MH06,Q6V919	20671.9
CoCul	306	P00568	KAD1_HUMAN	Adenylate kinase isoenzyme 1 (AK 1)	17.181	15.46	2	2	n/a	4	P00570,P00569,Q9R0Y5,Q9R0Y5_ISOFORM_2	21634.8
CoCul	307	P33072	LYOX_BOVIN	Protein-lysine 6-oxidase	17.128	7.66	5	2	n/a	0		147004
CoCul	308	P13909_CHAIN_0	PAI1_BOVIN	Plasminogen activator inhibitor 1 (PAI) (PAI-1) [CHAIN 0]	17.111	7.92	2	2	n/a	1	P13909	43034.4
CoCul	309	P03970	INHBA_PIG	Inhibin beta A chain	16.966	6.84	3	2	n/a	6	P07995,P43032,P08476,P18331,Q04998,P55102	47476.3
CoCul	310	Q8MJ76_CHAIN_0	FETA_PIG	Alpha-fetoprotein [CHAIN 0]	16.869	4.73	3	2	n/a	1	Q8MJ76	66503.1
CoCul	311	P04004_CHAIN_1	VTNC_HUMAN	Somatomedin-B [CHAIN 1]	16.84	4.75	7	2	n/a	2	P04004_CHAIN_0,P04004	43029.6
CoCul	312	Q7Z794	K2C1B_HUMAN	Keratin, type II cytoskeletal 1b (CK-1B) (K77)	16.786	3.81	7	2	n/a	0		61901.4
CoCul	313	Q00981	UCHL1_RAT	Ubiquitin carboxyl-terminal hydrolase isozyme L1 (UCH-L1) (PGP9.5)	16.699	13	2	2	n/a	4	Q6SEG5,Q9GM50,Q9R0P9,P23356	24838.3
CoCul	314	Q02788_CHAIN_0	CO6A2_MOUSE	Collagen alpha-2(VI) chain [CHAIN 0]	16.668	3.57	3	2	n/a	1	Q02788	107776
CoCul	315	P04815_CHAIN_0	BPT2_BOVIN	Spleen trypsin inhibitor III (SI-III) [CHAIN 0]	16.63	46.97	5	2	n/a	1	P04815	7339.39
CoCul	316	A6H769	RS7_BOVIN	40S ribosomal protein S7	16.446	27.32	2	2	n/a	4	P62081,P62082,P62083,Q5RT64	22126.9
CoCul	317	P39873_CHAIN_0	RNBR_BOVIN	Brain ribonuclease (BRB) [CHAIN 0]	16.256	26.95	3	2	n/a	1	P39873	15707.9
CoCul	318	P49066_CHAIN_0	FETA_HORSE	Alpha-fetoprotein [CHAIN 0]	16.212	5.92	4	2	n/a	1	P49066	66274.5
CoCul	319	Q0VFX8	CRIP2_BOVIN	Cysteine-rich protein 2 (CRP-2)	16.205	16.83	3	2	n/a	0		22633.9
CoCul	320	Q29545	ICA_PIG	Inhibitor of carbonic anhydrase	15.958	3.41	2	2	n/a	1	Q29545_CHAIN_0	77634.3
CoCul	321	P06867_CHAIN_2	PLMN_PIG	Plasmin light chain B [CHAIN 2]	15.957	8.71	3	2	n/a	1	P06867_CHAIN_0	54610.6
CoCul	322	P00974	BPT1_BOVIN	Pancreatic trypsin inhibitor (BPI) (BPTI)	15.774	30	4	2	n/a	0		10902.7
CoCul	323	P53026	RL10A_MOUSE	60S ribosomal protein L10a (NEDD-6)	15.74	14.75	2	2	n/a	1	P53026_CHAIN_0	24916.4
CoCul	324	Q15113_CHAIN_0	PCOC1_HUMAN	Procollagen C-endopeptidase enhancer 1 (PCPE-1) (Procollagen C-proteinase enhancer 1) [CHAIN 0]	15.663	6.84	3	2	n/a	1	Q15113	45549.5
CoCul	325	P19827_CHAIN_0	ITIH1_HUMAN	Inter-alpha-trypsin inhibitor heavy chain H1 (ITI heavy chain H1) (ITI-HC1) (Inter-alpha-inhibitor heavy chain 1) (SHAP) [CHAIN 0]	15.632	3.92	4	2	n/a	1	P19827	71415
CoCul	326	A6YF56_CHAIN_0	ALBU_MESAU	Serum albumin [CHAIN 0]	15.59	3.94	30	2	n/a	1	A6YF56	65353
CoCul	327	P62913_CHAIN_0	RL11_HUMAN	60S ribosomal protein L11 [CHAIN 0]	15.47	14.69	3	2	n/a	13	P62914_CHAIN_0,Q29205_CHAIN_0,Q3T087_CHAIN_0,Q5RC11_CHAIN_0,Q6QMZ8_CHAIN_0,Q9CXW4_CHAIN_0,P62913,P62914,Q29205,Q3T087,Q5RC11,Q6QMZ8,Q9CXW4	20121.2
CoCul	328	Q8BTM8_CHAIN_0	FLNA_MOUSE	Filamin-A (FLN-A) (ABP-280) [CHAIN 0]	15.402	0.98	2	2	n/a	1	Q8BTM8	281062
CoCul	329	P12259_CHAIN_0	FA5_HUMAN	Coagulation factor V light chain [CHAIN 0]	15.383	1.18	3	2	n/a	3	P12259,Q9GLP1_CHAIN_0,Q9GLP1	248687
CoCul	330	P79307_CHAIN_3	A4_PIG	C31 [CHAIN 3]	15.368	15.24	3	2	n/a	1	P79307_CHAIN_2	30123.9
CoCul	331	P51909_CHAIN_0	APOD_CAVPO	Apolipoprotein D (Apo-D) (ApoD) [CHAIN 0]	15.33	15.38	6	2	n/a	1	P51909	19577.2
CoCul	332	A5YVD9_CHAIN_0	CAB45_CAPHI	45 kDa calcium-binding protein (Cab45) (SDF-4) [CHAIN 0]	15.274	13.5	2	2	n/a	3	Q3ZBZ1_CHAIN_0,A5YVD9,Q3ZBZ1	38091.3
CoCul	333	P02453_CHAIN_0	CO1A1_BOVIN	Collagen alpha-1(I) chain [CHAIN 0]	15.19	3.61	3	2	n/a	1	P02453	94445.8
CoCul	334	P19857	SAA_HORSE	Amyloid protein A	15.17	18.18	9	2	n/a	0		12289.4
CoCul	335	P80177_CHAIN_0	MIF_BOVIN	Macrophage migration inhibitory factor (MIF) [CHAIN 0]	14.999	17.54	5	2	n/a	3	Q1ZZU7_CHAIN_0,P80177,Q1ZZU7	12212
CoCul	336	P46782_CHAIN_1	RS5_HUMAN	40S ribosomal protein S5, N-terminally processed [CHAIN 1]	14.908	15.76	3	2	n/a	3	Q5E988_CHAIN_1,P46782,Q5E988	22745.2
CoCul	337	Q63610_CHAIN_0	TPM3_RAT	Tropomyosin alpha-3 chain [CHAIN 0]	14.895	10.93	2	2	n/a	1	P06753_ISOFORM_3	28875.4
CoCul	338	O00299_CHAIN_0	CLIC1_HUMAN	Chloride intracellular channel protein 1 (NCC27) (hRNCC) [CHAIN 0]	14.85	14.58	3	2	n/a	3	Q5E9B7_CHAIN_0,O00299,Q5E9B7	26791.5
CoCul	339	Q6IG01	K2C1B_RAT	Keratin, type II cytoskeletal 1b (CK-1B) (K77)	14.729	4.62	7	2	n/a	1	Q6IFZ6	57254.7
CoCul	340	P62490_CHAIN_0	RB11A_CANFA	Ras-related protein Rab-11A (Rab-11) [CHAIN 0]	14.671	11.32	2	2	n/a	23	P62491_CHAIN_0,P62492_CHAIN_0,P62493_CHAIN_0,P62494_CHAIN_0,Q2TA29_CHAIN_0,Q52NJ1_CHAIN_0,Q5R9M7_CHAIN_0,O35509_CHAIN_0,P46638_CHAIN_0,Q15907_CHAIN_0,Q3MHP2_CHAIN_0,P62490,P62491,P62492,P62493,P62494,Q2TA29,Q52NJ1,Q5R9M7,O35509,P46638,Q15907,Q3MHP2	23906.9
CoCul	341	Q2TBQ8_CHAIN_0	6PGL_BOVIN	6-phosphogluconolactonase (6PGL) [CHAIN 0]	14.616	14.4	2	2	n/a	1	Q2TBQ8	27415.7
CoCul	342	O77698_CHAIN_0	TRFL_BUBBU	Lactotransferrin (Lactoferrin) [CHAIN 0]	14.54	3.63	6	2	n/a	3	Q29477_CHAIN_0,O77698,Q29477	75817.4
CoCul	343	P01888_CHAIN_0	B2MG_BOVIN	Beta-2-microglobulin [CHAIN 0]	14.536	39.8	3	2	n/a	1	P01888	11635.2
CoCul	344	P61157_CHAIN_0	ARP3_BOVIN	Actin-related protein 3 [CHAIN 0]	14.336	6.71	2	2	n/a	9	P61158_CHAIN_0,Q4V7C7_CHAIN_0,Q5R8R1_CHAIN_0,Q99JY9_CHAIN_0,P61157,P61158,Q4V7C7,Q5R8R1,Q99JY9	47240
CoCul	345	P08519_CHAIN_0	APOA_HUMAN	Apolipoprotein(a) (Apo(a)) (Lp(a)) [CHAIN 0]	14.278	0.71	2	2	n/a	1	P08519	499186
CoCul	346	P85154	CO1A2_MAMAE	Collagen alpha-2(I) chain	14.263	3.86	2	2	n/a	0		5.62235e+07
CoCul	347	Q9GKE2_CHAIN_0	CXL16_PIG	C-X-C motif chemokine 16 [CHAIN 0]	14.203	5.75	3	2	n/a	1	Q9GKE2	24754.1
CoCul	348	Q8VDD5_CHAIN_0	MYH9_MOUSE	Myosin-9 (NMMHC-A) (NMMHC II-a) (NMMHC-IIA) [CHAIN 0]	14.167	1.99	2	2	n/a	1	Q8VDD5	226241
CoCul	349	Q16610_CHAIN_0	ECM1_HUMAN	Extracellular matrix protein 1 [CHAIN 0]	13.912	5.18	2	2	n/a	2	Q16610,Q16610_ISOFORM_4	58811.9
CoCul	350	Q2KIX7_CHAIN_0	HP251_BOVIN	Protein HP-25 homolog 1 [CHAIN 0]	13.801	15.17	3	2	n/a	1	Q2KIX7	18913.3
CoCul	351	O11780_CHAIN_0	BGH3_PIG	Transforming growth factor-beta-induced protein ig-h3 (Beta ig-h3) (RGD-CAP) [CHAIN 0]	13.715	5.45	2	2	n/a	3	O11780,Q95215_CHAIN_0,Q95215	72224.9
CoCul	352	P23142_ISOFORM_A	FBLN1_HUMAN	Fibulin-1 (FIBL-1) [ISOFORM A]	13.482	3.89	2	2	n/a	1	Q8MJJ9	61551.9
CoCul	353	Q3T0Z7_CHAIN_0	DHPR_BOVIN	Dihydropteridine reductase [CHAIN 0]	13.471	12.03	2	2	n/a	1	Q3T0Z7	25372.9
CoCul	354	Q3MHR0	LYPA1_BOVIN	Acyl-protein thioesterase 1 (APT-1) (LPL-I) (LysoPLA I)	13.31	11.3	2	2	n/a	0		24595.6
CoCul	355	Q2KJ63	KLKB1_BOVIN	Plasma kallikrein light chain	13.278	5.82	3	2	n/a	0		70994
CoCul	356	P26779	SAP_BOVIN	Saposin-D	13.176	7.43	3	2	n/a	1	P26779_ISOFORM_2	58051.4
CoCul	357	A0SXL6_CHAIN_0	EF2_CALJA	Elongation factor 2 (EF-2) [CHAIN 0]	12.979	4.55	4	2	n/a	13	P05197_CHAIN_0,P09445_CHAIN_0,P13639_CHAIN_0,P58252_CHAIN_0,Q3SYU2_CHAIN_0,Q5R8Z3_CHAIN_0,A0SXL6,P05197,P09445,P13639,P58252,Q3SYU2,Q5R8Z3	95180
CoCul	358	O77811_CHAIN_0	TRFL_HORSE	Lactotransferrin (Lactoferrin) [CHAIN 0]	12.917	3.77	6	2	n/a	1	O77811	75420.5
CoCul	359	P81546_CHAIN_0	TIMP1_CANFA	Metalloproteinase inhibitor 1 (TIMP-1) [CHAIN 0]	12.779	9.78	3	2	n/a	1	P81546	20428.3
CoCul	360	A2I7M9_CHAIN_0	SPA32_BOVIN	Serpin A3-2 [CHAIN 0]	12.663	9.82	2	2	n/a	3	Q9TTE1_CHAIN_0,A2I7M9,Q9TTE1	43640.8
CoCul	361	P50397	GDIB_BOVIN	Rab GDP dissociation inhibitor beta (Rab GDI beta) (GDI-2)	12.458	7.87	2	2	n/a	0		50488.1
CoCul	362	P84081_CHAIN_0	ARF2_BOVIN	ADP-ribosylation factor 2 [CHAIN 0]	12.386	20	2	2	n/a	5	P84082_CHAIN_0,Q8BSL7_CHAIN_0,P84081,P84082,Q8BSL7	20614.6
SFM	1	Q2UVX4_CHAIN_0	CO3_BOVIN	Complement C3c alpha' chain fragment 2 [CHAIN 0]	1307.61	77.3	826	151	n/a	21	Q2UVX4,Q2UVX4_CHAIN_2,Q2UVX4_CHAIN_4,Q2UVX4_CHAIN_1,Q2UVX4_CHAIN_9,Q2UVX4_CHAIN_5,Q2UVX4_CHAIN_6,Q2UVX4_CHAIN_8,P01027_CHAIN_0,P01027,Q2UVX4_CHAIN_3,P01027_CHAIN_4,P01027_CHAIN_2,P01027_CHAIN_5,P01026_CHAIN_5,P01027_CHAIN_1,P12387_CHAIN_1,P01024_CHAIN_1,Q2UVX4_CHAIN_7,P01026_CHAIN_9,P12387_CHAIN_9	185047
SFM	2	P02769_CHAIN_0	ALBU_BOVIN	Serum albumin [CHAIN 0]	1122.86	91.77	876	131	n/a	2	P02769,P85295	66433
SFM	3	P15497	APOA1_BOVIN	Apolipoprotein A-I (Apo-AI) (ApoA-I)	970.992	92.45	765	111	n/a	7	P15497_CHAIN_0,P18648_CHAIN_0,P18648,P09809_CHAIN_0,P09809,Q00623_CHAIN_0,Q00623	30276.4
SFM	4	P12763_CHAIN_0	FETUA_BOVIN	Alpha-2-HS-glycoprotein [CHAIN 0]	880.841	85.63	1325	104	n/a	6	P24090_CHAIN_0,P24090,P29699_CHAIN_0,P97515_CHAIN_0,P29699,P97515	36353.2
SFM	5	P02787_CHAIN_0	TRFE_HUMAN	Serotransferrin (Transferrin) [CHAIN 0]	780.54	81.89	703	89	n/a	11	P02787,A5A6I6_CHAIN_0,A5A6I6,Q921I1_CHAIN_0,P12346_CHAIN_0,Q921I1,P12346,P24627_CHAIN_0,Q9TUM0_CHAIN_0,P24627,Q9TUM0	75195.5
SFM	6	P34955_CHAIN_0	A1AT_BOVIN	Alpha-1-antiproteinase [CHAIN 0]	589.843	62.76	475	68	n/a	9	P34955,P50447_CHAIN_0,P50447,Q09055_CHAIN_0,Q5RCW5_CHAIN_0,P38029_CHAIN_0,Q09055,Q5RCW5,P38029	43693.9
SFM	7	P06868_CHAIN_0	PLMN_BOVIN	Plasmin light chain B [CHAIN 0]	568.059	77.35	201	69	n/a	19	P06868,P06868_CHAIN_1,P06868_CHAIN_2,P06868_CHAIN_3,P06868_PEPT_0,P06867_CHAIN_2,P06867_CHAIN_1,P06867_CHAIN_0,P06867,Q01177_CHAIN_2,Q7M323,P00747_CHAIN_4,P12545_CHAIN_3,P80009_CHAIN_0,P80010_CHAIN_0,Q5R8X6_CHAIN_3,P20918_CHAIN_3,Q01177_CHAIN_3,P80010	88393.5
SFM	8	P29701_CHAIN_0	FETUA_SHEEP	Alpha-2-HS-glycoprotein [CHAIN 0]	510.44	49	451	63	n/a	7	P29701,P24090_CHAIN_0,P24090,P29699_CHAIN_0,P97515_CHAIN_0,P29699,P97515	36980.9
SFM	9	P07589_CHAIN_0	FINC_BOVIN	Anastellin [CHAIN 0]	502.635	35.45	103	60	n/a	12	P07589,P02751_ISOFORM_11,P02751_ISOFORM_7,P02751_ISOFORM_15,P02751_ISOFORM_12,P02751_ISOFORM_13,Q28275,Q28275_ISOFORM_2,P02751_ISOFORM_2,Q28377,Q28377_ISOFORM_2,P07589_CHAIN_1	269111
SFM	10	P02081	HBBF_BOVIN	Hemoglobin fetal subunit beta	499.13	95.86	313	59	n/a	333	P02082,P02083,P21380,P11754,P02086,P11758,Q7M2Y5_CHAIN_0,Q7M2Y5,P68056_CHAIN_0,P68057,P68058,P68056,P02088_CHAIN_0,P02089_CHAIN_0,P02088,P02089,P09840,P09905,P67823,P67824,D0VX08,P14391,P14392,P04244_CHAIN_0,P68048_CHAIN_0,P68049_CHAIN_0,P68050,P68051_CHAIN_0,P68064_CHAIN_0,P68065,P68194,P04244,P68048,P68049,P68051,P68064,P11756,P07410,P08853,P09421,B2KHZ4_CHAIN_0,P02025,P02032,P02035,P02040,P020…	15859.2
SFM	11	P01966	HBA_BOVIN	Hemoglobin subunit alpha	490.069	93.66	243	54	n/a	1	P01966_CHAIN_0	15184.4
SFM	12	Q28085_CHAIN_0	CFAH_BOVIN	Complement factor H [CHAIN 0]	469.677	57.72	122	57	n/a	1	Q28085	138259
SFM	13	Q3T052_CHAIN_0	ITIH4_BOVIN	Inter-alpha-trypsin inhibitor heavy chain H4 (ITI heavy chain H4) (ITI-HC4) (Inter-alpha-inhibitor heavy chain 4) [CHAIN 0]	467.542	54.22	351	53	n/a	4	Q3T052,P79263_CHAIN_0,P79263,Q14624_CHAIN_0	98686.5
SFM	14	Q7SIH1_CHAIN_0	A2MG_BOVIN	Alpha-2-macroglobulin (Alpha-2-M) [CHAIN 0]	450.293	54.07	105	55	n/a	5	Q7SIH1,P01023_CHAIN_0,P01023,Q5R4N8_CHAIN_0,Q5R4N8	165053
SFM	15	Q3SZ57_CHAIN_0	FETA_BOVIN	Alpha-fetoprotein [CHAIN 0]	412.4	75.51	168	50	n/a	1	Q3SZ57	66412
SFM	16	P81187_CHAIN_0	CFAB_BOVIN	Complement factor B Bb fragment [CHAIN 0]	398.414	59.51	228	49	n/a	3	P81187,P81187_CHAIN_2,P81187_CHAIN_1	82850.2
SFM	17	P14639_CHAIN_0	ALBU_SHEEP	Serum albumin [CHAIN 0]	385.938	40.14	303	47	n/a	2	P14639,P85295	66327.8
SFM	18	P56652	ITIH3_BOVIN	Inter-alpha-trypsin inhibitor heavy chain H3 (ITI heavy chain H3) (ITI-HC3) (Inter-alpha-inhibitor heavy chain 3)	306.936	53.42	134	37	n/a	9	P56652_CHAIN_0,Q9GLY5,Q9GLY5_CHAIN_0,P97280_CHAIN_0,Q61704_CHAIN_0,P97280,Q61704,Q63416_CHAIN_0,Q63416	99551
SFM	19	Q29443_CHAIN_0	TRFE_BOVIN	Serotransferrin (Transferrin) [CHAIN 0]	300.254	60.29	103	37	n/a	3	Q29443,P02788_CHAIN_0,P02788	75829.7
SFM	20	P01030	CO4_BOVIN	Complement C4 gamma chain	295.079	43.7	121	39	n/a	8	P01030_CHAIN_0,P01030_CHAIN_2,P01030_CHAIN_1,P08649_CHAIN_3,P0C0L4_CHAIN_5,P0C0L5_CHAIN_5,P0C0L4_CHAIN_2,P0C0L5_CHAIN_2	401551
SFM	21	P41361_CHAIN_0	ANT3_BOVIN	Antithrombin-III (ATIII) [CHAIN 0]	288.98	59.82	194	32	n/a	7	P41361,P32262_CHAIN_0,P32262,P01008_CHAIN_0,Q5R5A3_CHAIN_0,P01008,Q5R5A3	49061.1
SFM	22	P02672_CHAIN_0	FIBA_BOVIN	Fibrinopeptide A [CHAIN 0]	277.502	47.49	139	30	n/a	1	P02672	63090.7
SFM	23	Q0VCM5_CHAIN_0	ITIH1_BOVIN	Inter-alpha-trypsin inhibitor heavy chain H1 (ITI heavy chain H1) (ITI-HC1) (Inter-alpha-inhibitor heavy chain 1) [CHAIN 0]	275.827	71.63	75	31	n/a	3	Q0VCM5,P19827_CHAIN_0,P19827	71584.1
SFM	24	Q28178_CHAIN_0	TSP1_BOVIN	Thrombospondin-1 [CHAIN 0]	274.894	32.38	74	32	n/a	1	Q28178	127741
SFM	25	Q3SX14_CHAIN_1	GELS_BOVIN	Gelsolin, N-terminally processed [CHAIN 1]	253.321	49.59	133	30	n/a	1	Q3SX14	80599.5
SFM	26	P04245	HBB_TRAST	Hemoglobin subunit beta	240.356	77.93	102	29	n/a	100	P11756,P02110_CHAIN_0,P02110,P19646,P21667,Q7M3C2,P02024_CHAIN_0,P02028,P02029,P02030,P02033,P02055,P08259,P09909,P10893,P15449,P18982,P18983_CHAIN_0,P18986,P19885_CHAIN_0,P23020,P23602,P68011,P68012,P68013,P68046,P68047,P68052,P68053,P68222_CHAIN_0,P68223_CHAIN_0,P68224_CHAIN_0,P68225_CHAIN_0,Q5XLE5_CHAIN_0,Q6WN26_CHAIN_0,Q9TSP1_CHAIN_0,P02024,P18983,P19885,P68222,P68223,P68224,P68225,Q5XLE5,Q6W…	16053.4
SFM	27	Q95121	PEDF_BOVIN	Pigment epithelium-derived factor (PEDF)	237.446	60.34	100	28	n/a	3	Q95121_CHAIN_0,P36955_CHAIN_0,P36955	46229
SFM	28	P56652_CHAIN_0	ITIH3_BOVIN	Inter-alpha-trypsin inhibitor heavy chain H3 (ITI heavy chain H3) (ITI-HC3) (Inter-alpha-inhibitor heavy chain 3) [CHAIN 0]	237.251	54.13	104	29	n/a	1	P56652	68958
SFM	29	P02751_ISOFORM_14	FINC_HUMAN	Ugl-Y3 [ISOFORM 14]	233.099	17.92	44	28	n/a	16	P02751_ISOFORM_8,P02751_CHAIN_0,P02751_ISOFORM_3,P02751,P02751_ISOFORM_10,P02751_ISOFORM_6,P02751_ISOFORM_5,P02751_ISOFORM_9,P02751_ISOFORM_11,P02751_ISOFORM_7,P02751_ISOFORM_15,P02751_ISOFORM_12,P02751_ISOFORM_13,P02751_ISOFORM_4,P02751_ISOFORM_2,Q28377_ISOFORM_2	249402
SFM	30	P02751_ISOFORM_8	FINC_HUMAN	Ugl-Y3 [ISOFORM 8]	233.099	17.68	44	28	n/a	1	P02751_ISOFORM_14	252811
SFM	31	P00735_CHAIN_0	THRB_BOVIN	Thrombin heavy chain [CHAIN 0]	232.098	51.72	82	29	n/a	15	P00735,P00735_CHAIN_2,P00734_CHAIN_0,P00734,P18292_CHAIN_2,P19221_CHAIN_2,P00734_CHAIN_2,P18292_CHAIN_0,P19221_CHAIN_0,P18292,P19221,P00735_PEPT_0,Q5R537_CHAIN_2,P00735_PEPT_1,P00735_CHAIN_1	65758.9
SFM	32	P12725	A1AT_SHEEP	Alpha-1-antiproteinase	219.648	35.1	214	27	n/a	1	P12725_CHAIN_0	45984.7
SFM	33	P02070	HBB_BOVIN	Hemoglobin subunit beta	210.238	88.97	79	27	n/a	102	P67819,P67820,P04346,P02077,P02076,P11756,P02110_CHAIN_0,P02110,P19646,P02024_CHAIN_0,P02028,P02029,P02030,P02033,P02055,P08259,P09909,P10893,P15449,P18982,P18983_CHAIN_0,P18986,P19885_CHAIN_0,P23020,P23602,P68011,P68012,P68013,P68046,P68047,P68052,P68053,P68222_CHAIN_0,P68223_CHAIN_0,P68224_CHAIN_0,P68225_CHAIN_0,Q5XLE5_CHAIN_0,Q6WN26_CHAIN_0,Q9TSP1_CHAIN_0,P02024,P18983,P19885,P68222,P68223,P68…	15954.4
SFM	34	Q3MHN5_CHAIN_0	VTDB_BOVIN	Vitamin D-binding protein (DBP) (VDB) [CHAIN 0]	203.642	55.68	52	24	n/a	4	Q3MHN5,P02774_CHAIN_0,P02774,P02774_ISOFORM_2	51531.7
SFM	35	Q28107_CHAIN_0	FA5_BOVIN	Coagulation factor V light chain [CHAIN 0]	202.618	17.45	40	27	n/a	7	Q28107,Q28107_CHAIN_2,Q28107_CHAIN_1,Q9GLP1_CHAIN_2,P12259_CHAIN_0,P12259,P12259_CHAIN_2	246062
SFM	36	O18840_CHAIN_1	ACTB_CANFA	Actin, cytoplasmic 1, N-terminally processed [CHAIN 1]	192.4	70.05	54	23	n/a	81	P48975_CHAIN_1,P60707_CHAIN_1,P60708_CHAIN_1,P60709_CHAIN_1,P60710_CHAIN_1,P60711_CHAIN_1,P60712_CHAIN_1,P60713_CHAIN_1,P84336_CHAIN_1,Q4L0Y2_CHAIN_1,Q4R561_CHAIN_1,Q5R1X3_CHAIN_1,Q5R6G0_CHAIN_1,Q6QAQ1_CHAIN_1,Q711N9_CHAIN_1,Q71FK5_CHAIN_1,Q76N69_CHAIN_1,O18840,P48975,P60707,P60708,P60709,P60710,P60711,P60712,P60713,P84336,Q4L0Y2,Q4R561,Q5R1X3,Q5R6G0,Q6QAQ1,Q711N9,Q71FK5,Q76N69,Q91ZK5_CHAIN_1,Q91…	41605.6
SFM	37	P17690_CHAIN_0	APOH_BOVIN	Beta-2-glycoprotein 1 (Apo-H) (B2GPI) (Beta(2)GPI) [CHAIN 0]	190.508	65.03	104	22	n/a	7	P17690,P02749_CHAIN_0,Q01339_CHAIN_0,Q95LB0_CHAIN_0,P02749,Q01339,Q95LB0	36294.6
SFM	38	P04937_ISOFORM_2	FINC_RAT	Anastellin [ISOFORM 2]	186.539	12.15	34	23	n/a	4	P04937_CHAIN_0,P04937,P04937_ISOFORM_4,P04937_ISOFORM_3	262791
SFM	39	P20305_CHAIN_0	GELS_PIG	Gelsolin (ADF) [CHAIN 0]	175.778	35.18	95	21	n/a	1	P20305	81594.7
SFM	40	P00978	AMBP_BOVIN	Trypstatin	170.82	43.47	64	22	n/a	3	P00978_CHAIN_1,P00978_CHAIN_0,P00978_CHAIN_2	39234.8
SFM	41	P35445_CHAIN_0	COMP_BOVIN	Cartilage oligomeric matrix protein (COMP) [CHAIN 0]	170.598	41.85	38	21	n/a	1	P35445	80469.1
SFM	42	P01044_ISOFORM_LMW	KNG1_BOVIN	Kininogen-1 light chain [ISOFORM LMW]	169.672	41.74	56	19	n/a	3	P01044_CHAIN_0,P01044,P01044_CHAIN_1	48427.8
SFM	43	P28800_CHAIN_0	A2AP_BOVIN	Alpha-2-antiplasmin (Alpha-2-AP) (Alpha-2-PI) [CHAIN 0]	167.782	35.32	92	19	n/a	1	P28800	52422
SFM	44	A5A6M6	K2C1_PANTR	Keratin, type II cytoskeletal 1 (CK-1) (K1)	155.727	32.65	50	20	n/a	6	P04264_CHAIN_0,P04264,Q6EIY9,Q6IMF3,P04104_CHAIN_0,P04104	65489.2
SFM	45	P49065_CHAIN_0	ALBU_RABIT	Serum albumin [CHAIN 0]	155.424	14.21	117	19	n/a	1	P49065	66015.4
SFM	46	Q32PJ2_CHAIN_0	APOA4_BOVIN	Apolipoprotein A-IV (Apo-AIV) (ApoA-IV) [CHAIN 0]	148.858	58.06	26	18	n/a	3	Q32PJ2,O46409_CHAIN_0,O46409	41032.3
SFM	47	Q9N2I2_CHAIN_0	IPSP_BOVIN	Plasma serine protease inhibitor (PCI) [CHAIN 0]	142.359	47.79	60	16	n/a	1	Q9N2I2	43151
SFM	48	O46375_CHAIN_0	TTHY_BOVIN	Transthyretin [CHAIN 0]	138.523	85.83	65	15	n/a	10	O46375,P12303_CHAIN_0,P12303,Q9MYN8_CHAIN_0,O46654_CHAIN_0,P07489,Q9MYN8,O46654,P50390_CHAIN_0,P50390	13557.3
SFM	49	P13645	K1C10_HUMAN	Keratin, type I cytoskeletal 10 (CK-10) (K10)	137.301	46.06	34	18	n/a	7	Q6IFW6,P02535_ISOFORM_3,P02535_ISOFORM_2,P02535_CHAIN_0,P02535,P06394,Q7Z3Y8	58827.1
SFM	50	Q29RQ1_CHAIN_0	CO7_BOVIN	Complement component C7 [CHAIN 0]	137.215	31.83	27	18	n/a	3	Q29RQ1,Q9TUQ3_CHAIN_0,Q9TUQ3	90602.3
SFM	51	P02676_CHAIN_0	FIBB_BOVIN	Fibrinopeptide B [CHAIN 0]	135.808	50.11	32	16	n/a	1	P02676	50993.4
SFM	52	P13020_ISOFORM_2	GELS_MOUSE	Gelsolin (ADF) [ISOFORM 2]	132.587	26.68	64	16	n/a	2	P13020_CHAIN_0,P13020	80762.6
SFM	53	P01045_ISOFORM_LMW	KNG2_BOVIN	Kininogen-2 light chain [ISOFORM LMW]	132.311	28.11	42	15	n/a	3	P01045_CHAIN_0,P01045,P01045_CHAIN_1	48148.5
SFM	54	P50448_CHAIN_0	F12AI_BOVIN	Factor XIIa inhibitor (XIIaINH) [CHAIN 0]	130.813	38.43	62	15	n/a	1	P50448	49273.3
SFM	55	Q58D62_CHAIN_0	FETUB_BOVIN	Fetuin-B [CHAIN 0]	130.728	38.75	63	16	n/a	1	Q58D62	40846
SFM	56	Q61703_CHAIN_0	ITIH2_MOUSE	Inter-alpha-trypsin inhibitor heavy chain H2 (ITI heavy chain H2) (ITI-HC2) (Inter-alpha-inhibitor heavy chain 2) [CHAIN 0]	130.411	14.2	60	15	n/a	1	Q61703	72134
SFM	57	P06396_ISOFORM_2	GELS_HUMAN	Gelsolin (ADF) [ISOFORM 2]	130.231	24.49	69	15	n/a	2	P06396_CHAIN_0,P06396	80640.6
SFM	58	P68226_CHAIN_0	HBB_LAMGL	Hemoglobin subunit beta [CHAIN 0]	127.608	45.89	58	17	n/a	11	P68227_CHAIN_0,P68228_CHAIN_0,P68229_CHAIN_0,P68230_CHAIN_0,P68231_CHAIN_0,P68226,P68227,P68228,P68229,P68230,P68231	16064.3
SFM	59	P49064_CHAIN_0	ALBU_FELCA	Serum albumin [CHAIN 0]	124.25	15.07	104	15	n/a	1	P49064	65845.1
SFM	60	P17697_CHAIN_0	CLUS_BOVIN	Clusterin alpha chain [CHAIN 0]	119.085	36.9	19	13	n/a	4	P17697,P17697_CHAIN_1,Q29549,P17697_CHAIN_2	48969.3
SFM	61	P20757_CHAIN_0	ANGT_SHEEP	Angiotensin-3 (Ang III) [CHAIN 0]	118.95	27.43	61	14	n/a	1	P20757	49080.3
SFM	62	P49822_CHAIN_0	ALBU_CANFA	Serum albumin [CHAIN 0]	114.649	12.67	82	14	n/a	1	P49822	65710.1
SFM	63	P02768_CHAIN_0	ALBU_HUMAN	Serum albumin [CHAIN 0]	114.011	16.24	61	15	n/a	4	Q5NVH5_CHAIN_0,P02768,Q5NVH5,P02768_ISOFORM_2	66472.2
SFM	64	P97279_CHAIN_0	ITIH2_MESAU	Inter-alpha-trypsin inhibitor heavy chain H2 (ITI heavy chain H2) (ITI-HC2) (Inter-alpha-inhibitor heavy chain 2) [CHAIN 0]	113.066	16.51	68	12	n/a	1	P97279	72537.6
SFM	65	Q2KIS7_CHAIN_0	TETN_BOVIN	Tetranectin (TN) [CHAIN 0]	111.888	63.54	52	13	n/a	3	Q2KIS7,P05452_CHAIN_0,P05452	19824.5
SFM	66	P81644_CHAIN_1	APOA2_BOVIN	Apolipoprotein A-II(1-76) [CHAIN 1]	110.425	78.95	36	13	n/a	2	P81644_CHAIN_0,P81644	8566.57
SFM	67	P02465	CO1A2_BOVIN	Collagen alpha-2(I) chain	106.456	10.85	32	13	n/a	5	O46392,P08123,Q28668,P02466,Q01149	129064
SFM	68	Q3MHN2_CHAIN_0	CO9_BOVIN	Complement component C9 [CHAIN 0]	105.78	33.02	24	13	n/a	3	Q3MHN2,P02748_CHAIN_0,P02748	59705.6
SFM	69	P18902	RET4_BOVIN	Retinol-binding protein 4 (PRBP) (RBP)	102.661	53.55	42	13	n/a	14	P27485_CHAIN_0,P27485,Q28369_CHAIN_0,Q28369,P02753_CHAIN_4,P02753_CHAIN_3,P02753_CHAIN_2,P02753_CHAIN_1,P02753_CHAIN_0,P61641_CHAIN_0,P02753,P61641,P06912_CHAIN_0,P06912	21068.6
SFM	70	P12387_CHAIN_0	CO3_CAVPO	Complement C3c alpha' chain fragment 2 [CHAIN 0]	102.145	7.97	51	12	n/a	8	P12387,P12387_CHAIN_4,P12387_CHAIN_2,P12387_CHAIN_5,P01027_CHAIN_1,P12387_CHAIN_1,P01024_CHAIN_1,P12387_CHAIN_9	184442
SFM	71	P19134_CHAIN_0	TRFE_RABIT	Serotransferrin (Transferrin) [CHAIN 0]	101.99	12.13	72	13	n/a	1	P19134	74886.2
SFM	72	O02668_CHAIN_0	ITIH2_PIG	Inter-alpha-trypsin inhibitor heavy chain H2 (ITI heavy chain H2) (ITI-HC2) (Inter-alpha-inhibitor heavy chain 2) [CHAIN 0]	98.352	12.85	33	13	n/a	1	O02668	71082
SFM	73	P12799_CHAIN_0	FIBG_BOVIN	Fibrinogen gamma-B chain (Gamma') [CHAIN 0]	98.292	32.14	36	11	n/a	9	P12799,P02680_CHAIN_0,P02680_ISOFORM_Gamma-A,P02680,P02679_CHAIN_0,P02679_ISOFORM_Gamma-A,P02679,Q8VCM7_CHAIN_0,Q8VCM7	47652
SFM	74	P02453	CO1A1_BOVIN	Collagen alpha-1(I) chain	97.089	11.89	22	13	n/a	5	P02452,P11087_ISOFORM_2,P02454,P11087,Q9XSJ7	138939
SFM	75	P19823_CHAIN_0	ITIH2_HUMAN	Inter-alpha-trypsin inhibitor heavy chain H2 (ITI heavy chain H2) (ITI-HC2) (Inter-alpha-inhibitor heavy chain 2) (SHAP) [CHAIN 0]	94.989	10.34	46	11	n/a	1	P19823	72452.3
SFM	76	P01026_CHAIN_0	CO3_RAT	Complement C3c alpha' chain fragment 2 [CHAIN 0]	93.876	7.63	54	11	n/a	9	P01026,P01026_CHAIN_4,P01026_CHAIN_2,P01027_CHAIN_4,P01027_CHAIN_2,P01027_CHAIN_5,P01026_CHAIN_5,P01026_CHAIN_1,P01026_CHAIN_9	184111
SFM	77	Q3SWW8	TSP4_BOVIN	Thrombospondin-4	93.125	21.33	19	12	n/a	5	Q3SWW8_CHAIN_0,Q9Z1T2_CHAIN_0,Q9Z1T2,P49744_CHAIN_0,P49744	105974
SFM	78	Q9XSJ4_CHAIN_0	ENOA_BOVIN	Alpha-enolase (NNE) [CHAIN 0]	91.576	43.65	15	12	n/a	26	Q9XSJ4,P04764_CHAIN_0,P17182_CHAIN_0,P04764,P17182,P06733_CHAIN_0,Q4R5L2_CHAIN_0,Q5R6Y1_CHAIN_0,P06733,Q4R5L2,Q5R6Y1,P86210,P13929_ISOFORM_3,P13929_ISOFORM_2,P13929_CHAIN_0,P15429_CHAIN_0,P21550_CHAIN_0,P25704_CHAIN_0,Q1KYT0_CHAIN_0,Q3ZC09_CHAIN_0,P13929,P15429,P21550,P25704,Q1KYT0,Q3ZC09	47195
SFM	79	P01035_CHAIN_0	CYTC_BOVIN	Cystatin-C [CHAIN 0]	90.706	73.73	29	12	n/a	1	P01035	13412.3
SFM	80	P00747_CHAIN_0	PLMN_HUMAN	Plasmin light chain B [CHAIN 0]	88.796	11.63	37	11	n/a	20	P00747,P00747_CHAIN_2,P00747_CHAIN_3,P00747_CHAIN_1,P12545_CHAIN_0,Q5R8X6_CHAIN_0,P12545,Q5R8X6,P12545_CHAIN_2,Q5R8X6_CHAIN_2,P12545_CHAIN_1,Q5R8X6_CHAIN_1,P00747_CHAIN_4,P12545_CHAIN_3,P80009_CHAIN_0,P80010_CHAIN_0,Q5R8X6_CHAIN_3,P20918_CHAIN_3,Q01177_CHAIN_3,P80010	88432.4
SFM	81	P35747	ALBU_HORSE	Serum albumin	86.771	6.92	46	11	n/a	1	P35747_CHAIN_0	68598.6
SFM	82	Q3T0A3_CHAIN_0	CFAD_BOVIN	Complement factor D [CHAIN 0]	86.564	58.8	24	10	n/a	5	Q3T0A3,P00746_CHAIN_0,P00746,P51779_CHAIN_0,P51779	25120.7
SFM	83	D0VX09	HBA_PTEGI	Hemoglobin subunit alpha	86.451	39.01	36	11	n/a	27	P14389,P14390,P11753,P10883,P18975_CHAIN_0,P18976,P63109_CHAIN_0,P63110,P18975,P63109,P10778,P10885,P15163,P15448,P18977,P21200,P26915,P41329_CHAIN_0,P60523,P60529,P60530_CHAIN_0,P41329,P60530,P24291,P01935,P01972,P01976	15150.3
SFM	84	Q03247_CHAIN_0	APOE_BOVIN	Apolipoprotein E (Apo-E) [CHAIN 0]	86.323	43.96	23	10	n/a	7	Q03247,Q7M2U8_CHAIN_0,Q7M2U8,P05770_CHAIN_0,P10517_CHAIN_0,P05770,P10517	34126.5
SFM	85	Q05718_CHAIN_0	IBP6_BOVIN	Insulin-like growth factor-binding protein 6 (IBP-6) (IGF-binding protein 6) (IGFBP-6) [CHAIN 0]	84.686	55.19	23	10	n/a	1	Q05718	22378.7
SFM	86	Q3SZV7_CHAIN_0	HEMO_BOVIN	Hemopexin [CHAIN 0]	83.63	27.52	16	9	n/a	1	Q3SZV7	49688.1
SFM	87	P98140	FA12_BOVIN	Coagulation factor XIIa light chain	83.51	21.08	15	10	n/a	2	P98140_CHAIN_1,P98140_CHAIN_0	67160.3
SFM	88	Q8SPP7_CHAIN_0	PGRP1_BOVIN	Peptidoglycan recognition protein 1 (OBP) (PGRP-S) [CHAIN 0]	82.776	60.95	17	9	n/a	3	Q8SPP7,B5T255_CHAIN_0,B5T255	18808.3
SFM	89	P30035	PLF4_SHEEP	Platelet factor 4 (PF-4)	82.621	43.53	28	10	n/a	0		109018
SFM	90	P19015	HBA_HIPAM	Hemoglobin subunit alpha	80.735	41.84	48	11	n/a	19	P01941,P01977,P01978,P01965,P07419_CHAIN_0,P07419,P01979,P01946_CHAIN_0,P01954,P01955,P01975,P09904,P81043_CHAIN_0,P01946,P81043,P24291,P01935,P01972,P01976	15250.4
SFM	91	P62935_CHAIN_0	PPIA_BOVIN	Peptidyl-prolyl cis-trans isomerase A (PPIase A) [CHAIN 0]	79.726	66.87	18	9	n/a	34	P62936_CHAIN_0,P62935,P62936,P62937_CHAIN_0,P62938_CHAIN_0,P62940_CHAIN_0,P62941_CHAIN_0,Q0ZQK6_CHAIN_0,Q0ZQK7_CHAIN_0,Q0ZQK8_CHAIN_0,Q0ZQL0_CHAIN_0,Q0ZQL1_CHAIN_0,Q0ZQL2_CHAIN_0,Q5R8S7_CHAIN_0,P62937,P62938,P62940,P62941,Q0ZQK6,Q0ZQK7,Q0ZQK8,Q0ZQL0,Q0ZQL1,Q0ZQL2,Q5R8S7,Q8HXS3_CHAIN_0,Q8HXS3,P14851_CHAIN_0,P17742_CHAIN_0,P14851,P17742,P10111_CHAIN_0,P10111,Q9Y536	17738.2
SFM	92	P13384_CHAIN_0	IBP2_BOVIN	Insulin-like growth factor-binding protein 2 (IBP-2) (IGF-binding protein 2) (IGFBP-2) [CHAIN 0]	78.725	45.77	30	10	n/a	11	Q29400_CHAIN_0,P13384,Q29400,P24853_CHAIN_0,P24853,P12843_CHAIN_0,P47877_CHAIN_0,P18065_CHAIN_0,P12843,P47877,P18065	30794.9
SFM	93	P22226	CTHL1_BOVIN	Cathelicidin-1 (Bac1)	74.127	50.97	13	8	n/a	1	P54230	17600.1
SFM	94	P02067_CHAIN_0	HBB_PIG	Hemoglobin subunit beta [CHAIN 0]	73.229	29.45	48	10	n/a	17	P02067,P15166,O77655_CHAIN_0,P19760_CHAIN_0,O77655,P18436_CHAIN_0,P19760,P18436,P81041,P02099_CHAIN_0,P08224_CHAIN_0,P08225_CHAIN_0,Q45XI7_CHAIN_0,P02099,P08224,P08225,Q45XI7	16034.4
SFM	95	P35908	K22E_HUMAN	Keratin, type II cytoskeletal 2 epidermal (CK-2e) (K2e)	70.893	20.34	15	9	n/a	0		65432.9
SFM	96	Q3MHL4	SAHH_BOVIN	Adenosylhomocysteinase (AdoHcyase)	69.034	26.62	9	9	n/a	1	Q3MHL4_CHAIN_0	47638
SFM	97	P29700_CHAIN_0	FETUA_PIG	Alpha-2-HS-glycoprotein [CHAIN 0]	69.019	14.12	20	10	n/a	1	P29700	36688.6
SFM	98	P08649	CO4_RAT	Complement C4 gamma chain	67.27	4.49	19	10	n/a	2	P08649_CHAIN_3,P08649_CHAIN_0	192163
SFM	99	P02770_CHAIN_0	ALBU_RAT	Serum albumin [CHAIN 0]	67.078	4.45	44	8	n/a	1	P02770	65916.4
SFM	100	P02648_CHAIN_0	APOA1_CANFA	Apolipoprotein A-I (Apo-AI) (ApoA-I) [CHAIN 0]	66.778	17.36	66	8	n/a	1	P02648	27482.9
SFM	101	Q6S8J3	POTEE_HUMAN	POTE ankyrin domain family member E (POTE-2)	65.995	8	22	8	n/a	4	A5A3E0,P0CG38,Q9BYX7,P0CG39	121363
SFM	102	P49747_CHAIN_0	COMP_HUMAN	Cartilage oligomeric matrix protein (COMP) (TSP5) [CHAIN 0]	64.097	14.65	11	8	n/a	1	P49747	80962.2
SFM	103	Q2KIV9_CHAIN_0	C1QB_BOVIN	Complement C1q subcomponent subunit B [CHAIN 0]	63.953	25.78	9	7	n/a	1	Q2KIV9	23937.1
SFM	104	P02765_CHAIN_0	FETUA_HUMAN	Alpha-2-HS-glycoprotein chain B [CHAIN 0]	63.935	10.64	68	8	n/a	9	Q9N2D0_CHAIN_0,P02765,Q9N2D0,P24090_CHAIN_0,P24090,P29699_CHAIN_0,P97515_CHAIN_0,P29699,P97515	30222
SFM	105	Q3Y5Z3_CHAIN_0	ADIPO_BOVIN	Adiponectin (ACRP30) (apM-1) [CHAIN 0]	62.834	29.6	17	8	n/a	1	Q3Y5Z3	24391
SFM	106	P23142_CHAIN_0	FBLN1_HUMAN	Fibulin-1 (FIBL-1) [CHAIN 0]	62.652	16.47	22	8	n/a	6	P23142,P23142_ISOFORM_B,Q08879_CHAIN_0,Q08879,P23142_ISOFORM_A,Q08879_ISOFORM_C	74290.5
SFM	107	P00921_CHAIN_0	CAH2_BOVIN	Carbonic anhydrase 2 (CA-II) [CHAIN 0]	62.118	45.95	9	8	n/a	3	P00921,P00922_CHAIN_0,P00922	28982.6
SFM	108	P02075	HBB_SHEEP	Hemoglobin subunit beta	61.215	37.24	36	8	n/a	204	P09840,P09905,P67823,P67824,P11756,P02110_CHAIN_0,P02110,O13071,P02036_CHAIN_0,P02038,P02042_CHAIN_0,P02046,P02048,P02049,P02051,P02058,P02059,P02060,P02064,P02065,P02091_CHAIN_0,P02095,P02097,P02101_CHAIN_0,P02102_CHAIN_0,P04246,P07415,P08535_CHAIN_0,P09907,P11025_CHAIN_0,P11517_CHAIN_0,P11752,P13557_CHAIN_0,P13558_CHAIN_0,P14388,P18435_CHAIN_0,P18984,P18989,P18995_CHAIN_0,P19886_CHAIN_0,P51438_…	16073.4
SFM	109	P02062	HBB_HORSE	Hemoglobin subunit beta	61.015	34.25	39	8	n/a	206	P18990,P09840,P09905,P67823,P67824,P02066,P11756,P02110_CHAIN_0,P02110,O13071,P02036_CHAIN_0,P02038,P02042_CHAIN_0,P02046,P02048,P02049,P02051,P02058,P02059,P02060,P02064,P02065,P02091_CHAIN_0,P02095,P02097,P02101_CHAIN_0,P02102_CHAIN_0,P04246,P07415,P08535_CHAIN_0,P09907,P11025_CHAIN_0,P11517_CHAIN_0,P11752,P13557_CHAIN_0,P13558_CHAIN_0,P14388,P18435_CHAIN_0,P18984,P18989,P18995_CHAIN_0,P19886_C…	16008.3
SFM	110	Q8MJ76_CHAIN_0	FETA_PIG	Alpha-fetoprotein [CHAIN 0]	59.634	12.84	24	8	n/a	3	Q8MJ76,Q8MJU5_CHAIN_0,Q8MJU5	66503.1
SFM	111	Q24K22_CHAIN_0	HGFL_BOVIN	Hepatocyte growth factor-like protein beta chain [CHAIN 0]	58.328	14.27	12	8	n/a	5	Q24K22,Q24K22_CHAIN_2,P26927_CHAIN_0,P26927,P26927_CHAIN_2	78006.4
SFM	112	Q9GLP1_CHAIN_0	FA5_PIG	Coagulation factor V light chain [CHAIN 0]	57.428	4.79	12	8	n/a	3	Q9GLP1,Q9GLP1_CHAIN_2,P12259_CHAIN_2	253696
SFM	113	Q28035	GSTA1_BOVIN	Glutathione S-transferase A1	57.111	38.74	12	8	n/a	1	Q28035_CHAIN_0	25451.8
SFM	114	P24854_CHAIN_0	IBP4_PIG	Insulin-like growth factor-binding protein 4 (IBP-4) (IGF-binding protein 4) (IGFBP-4) [CHAIN 0]	56.289	38.82	15	7	n/a	6	Q05716_CHAIN_0,Q05716,P24854,Q28893,P22692_CHAIN_0,P22692	26068.7
SFM	115	P00761_CHAIN_0	TRYP_PIG	Trypsin [CHAIN 0]	55.993	32.74	72	7	n/a	3	P00761,P06871_CHAIN_0,P06871	23475.6
SFM	116	A2I7M9_CHAIN_0	SPA32_BOVIN	Serpin A3-2 [CHAIN 0]	53.921	20.93	9	7	n/a	3	Q9TTE1_CHAIN_0,A2I7M9,Q9TTE1	43640.8
SFM	117	P97298_CHAIN_0	PEDF_MOUSE	Pigment epithelium-derived factor (PEDF) (SDF-3) [CHAIN 0]	53.811	14.57	33	6	n/a	1	P97298	44284.7
SFM	118	P10668_CHAIN_0	COF1_PIG	Cofilin-1 [CHAIN 0]	52.505	49.09	8	6	n/a	9	Q4R5C0_CHAIN_0,Q5E9F7_CHAIN_0,Q6B7M7_CHAIN_0,P10668,Q4R5C0,Q5E9F7,Q6B7M7,P23528_CHAIN_0,P23528	18387.4
SFM	119	P00743_CHAIN_0	FA10_BOVIN	Activated factor Xa heavy chain [CHAIN 0]	52.023	20.58	9	6	n/a	3	P00743,P00743_CHAIN_2,P00743_CHAIN_1	50166.9
SFM	120	Q2KIT0_CHAIN_0	HP20_BOVIN	Protein HP-20 homolog [CHAIN 0]	51.3	44	15	6	n/a	1	Q2KIT0	18889.8
SFM	121	P02790_CHAIN_0	HEMO_HUMAN	Hemopexin [CHAIN 0]	50.936	23.46	8	6	n/a	3	P02790,Q5R543_CHAIN_0,Q5R543	49295.4
SFM	122	P35527	K1C9_HUMAN	Keratin, type I cytoskeletal 9 (CK-9) (K9)	50.622	23.6	16	7	n/a	0		62064.4
SFM	123	Q3T004_CHAIN_0	SAMP_BOVIN	Serum amyloid P-component (SAP) [CHAIN 0]	50.543	46.83	11	6	n/a	1	Q3T004	23038.5
SFM	124	P14390	HBA_PTEPO	Hemoglobin subunit alpha	50.008	30.5	26	7	n/a	1	D0VX09	15222.4
SFM	125	Q2KJ63	KLKB1_BOVIN	Plasma kallikrein light chain	49.467	14.62	10	6	n/a	2	Q2KJ63_CHAIN_0,Q2KJ63_CHAIN_1	70994
SFM	126	Q2LE37	APOM_PIG	Apolipoprotein M (Apo-M) (ApoM)	49.342	40.96	15	7	n/a	2	O95445,Q5R894	21241.4
SFM	127	O18879	GSTA2_BOVIN	Glutathione S-transferase A2	49.333	30.94	15	6	n/a	1	O18879_CHAIN_0	25717.1
SFM	128	P68087_CHAIN_0	HBB1_CHAMP	Hemoglobin subunit beta-1 [CHAIN 0]	49.224	36.3	35	7	n/a	206	P68087,P09840,P09905,P67823,P67824,P11756,P24660,P02110_CHAIN_0,P02110,O13071,P02036_CHAIN_0,P02038,P02042_CHAIN_0,P02046,P02048,P02049,P02051,P02058,P02059,P02060,P02064,P02065,P02091_CHAIN_0,P02095,P02097,P02101_CHAIN_0,P02102_CHAIN_0,P04246,P07415,P08535_CHAIN_0,P09907,P11025_CHAIN_0,P11517_CHAIN_0,P11752,P13557_CHAIN_0,P13558_CHAIN_0,P14388,P18435_CHAIN_0,P18984,P18989,P18995_CHAIN_0,P19886_C…	15833.2
SFM	129	P18969	HBA_AILFU	Hemoglobin subunit alpha	48.846	19.72	13	7	n/a	1	P68235_CHAIN_0	15263.4
SFM	130	P28801_CHAIN_0	GSTP1_BOVIN	Glutathione S-transferase P [CHAIN 0]	48.758	41.63	7	6	n/a	5	P28801,Q9TTY8_CHAIN_0,Q9TTY8,P09211_CHAIN_0,P09211	23482
SFM	131	Q14624_ISOFORM_2	ITIH4_HUMAN	35 kDa inter-alpha-trypsin inhibitor heavy chain H4 [ISOFORM 2]	48.757	7.11	25	6	n/a	3	Q14624,Q14624_CHAIN_0,Q14624_CHAIN_1	101241
SFM	132	Q28554	G3P_SHEEP	Glyceraldehyde-3-phosphate dehydrogenase (GAPDH)	48.139	29.81	9	6	n/a	24	A3FKF7_CHAIN_0,P00355_CHAIN_0,P10096_CHAIN_0,P17244_CHAIN_0,P46406_CHAIN_0,Q28259_CHAIN_0,Q4KYY3_CHAIN_0,Q9N2D5_CHAIN_0,A3FKF7,P00355,P10096,P17244,P46406,Q28259,Q4KYY3,Q9N2D5,Q5RAB4_CHAIN_0,Q5RAB4,P04797_CHAIN_0,P16858_CHAIN_0,P04797,P16858,Q64467,P51640	34731.8
SFM	133	P09571	TRFE_PIG	Serotransferrin (Transferrin)	46.494	10.78	37	6	n/a	2	P02788_CHAIN_0,P02788	76967.9
SFM	134	P10152_CHAIN_0	ANG1_BOVIN	Angiogenin-1 [CHAIN 0]	46.421	49.6	12	5	n/a	1	P10152	14593.4
SFM	135	Q2KJ83_CHAIN_0	CBPN_BOVIN	Carboxypeptidase N catalytic chain (CPN) [CHAIN 0]	46.173	25.73	9	6	n/a	1	Q2KJ83	50530.1
SFM	136	P52556_CHAIN_0	BLVRB_BOVIN	Flavin reductase (FR) (BVR-B) (GHBP) (FLR) [CHAIN 0]	45.005	36.1	9	6	n/a	3	P52556,Q923D2_CHAIN_0,Q923D2	22001.2
SFM	137	P32261	ANT3_MOUSE	Antithrombin-III (ATIII)	44.479	10.11	15	5	n/a	1	P32261_CHAIN_0	52003.6
SFM	138	P01344_CHAIN_0	IGF2_HUMAN	Preptin [CHAIN 0]	44.127	79.1	10	5	n/a	1	P07456	7475.46
SFM	139	Q3SZR3_CHAIN_0	A1AG_BOVIN	Alpha-1-acid glycoprotein (OMD) [CHAIN 0]	43.124	33.7	10	5	n/a	1	Q3SZR3	21253
SFM	140	Q15063_ISOFORM_4	POSTN_HUMAN	Periostin (PN) (OSF-2) [ISOFORM 4]	41.889	10.39	6	5	n/a	10	Q15063_ISOFORM_2,Q15063_ISOFORM_3,Q62009_ISOFORM_5,Q62009_ISOFORM_4,Q62009_ISOFORM_3,Q62009_ISOFORM_2,Q15063_CHAIN_0,Q62009_CHAIN_0,Q15063,Q62009	83850
SFM	141	Q32KY0_CHAIN_0	APOD_BOVIN	Apolipoprotein D (Apo-D) (ApoD) [CHAIN 0]	41.427	40.83	14	6	n/a	1	Q32KY0	19467.2
SFM	142	Q95122_CHAIN_0	CD14_BOVIN	Monocyte differentiation antigen CD14 [CHAIN 0]	41.156	22.95	7	5	n/a	1	Q95122	37471
SFM	143	Q2KJF1_CHAIN_0	A1BG_BOVIN	Alpha-1B-glycoprotein [CHAIN 0]	40.737	19.09	7	6	n/a	1	Q2KJF1	51284.8
SFM	144	P49066_CHAIN_0	FETA_HORSE	Alpha-fetoprotein [CHAIN 0]	40.212	7.45	15	5	n/a	1	P49066	66274.5
SFM	145	P33703_CHAIN_0	APOH_CANFA	Beta-2-glycoprotein 1 (Apo-H) (B2GPI) (Beta(2)GPI) [CHAIN 0]	39.168	9.2	15	4	n/a	7	P33703,P02749_CHAIN_0,Q01339_CHAIN_0,Q95LB0_CHAIN_0,P02749,Q01339,Q95LB0	36445.8
SFM	146	P01888_CHAIN_0	B2MG_BOVIN	Beta-2-microglobulin [CHAIN 0]	39.122	69.39	13	5	n/a	1	P01888	11635.2
SFM	147	P35443	TSP4_HUMAN	Thrombospondin-4	39.081	8.32	8	5	n/a	1	P35443_CHAIN_0	105869
SFM	148	P04815	BPT2_BOVIN	Spleen trypsin inhibitor III (SI-III)	37.8	44	12	5	n/a	4	P04815_CHAIN_0,P00974,P04815_CHAIN_2,P04815_CHAIN_1	10842.6
SFM	149	P33433	HRG_BOVIN	Histidine-rich glycoprotein (HPRG)	37.101	17.42	7	5	n/a	0		44470.6
SFM	150	Q2KIG3	CBPB2_BOVIN	Carboxypeptidase B2	36.656	18.2	5	5	n/a	1	Q2KIG3_CHAIN_0	48821.7
SFM	151	P37141_CHAIN_0	GPX3_BOVIN	Glutathione peroxidase 3 (GPx-3) (GSHPx-3) (GPx-P) (GSHPx-P) [CHAIN 0]	36.645	32.67	8	5	n/a	1	P37141	122969
SFM	152	P15467	RNAS4_BOVIN	Ribonuclease 4 (RNase 4)	36.619	47.9	16	4	n/a	0		13741.5
SFM	153	P19035_CHAIN_0	APOC3_BOVIN	Apolipoprotein C-III (Apo-CIII) (ApoC-III) [CHAIN 0]	36.545	69.86	6	4	n/a	1	P19035	8217
SFM	154	Q2KIX7	HP251_BOVIN	Protein HP-25 homolog 1	35.941	28.3	7	5	n/a	1	Q2KIX7_CHAIN_0	22555.7
SFM	155	Q19AZ8_CHAIN_2	THRB_PIG	Thrombin heavy chain [CHAIN 2]	35.904	20.93	10	5	n/a	1	Q19AZ8_CHAIN_0	29766.4
SFM	156	P12109_CHAIN_0	CO6A1_HUMAN	Collagen alpha-1(VI) chain [CHAIN 0]	35.649	5.85	12	4	n/a	1	P12109	106478
SFM	157	P68068_CHAIN_0	HBG_ATEGE	Hemoglobin subunit gamma [CHAIN 0]	35.036	29.45	14	5	n/a	216	P68069_CHAIN_0,P68070_CHAIN_0,P68071_CHAIN_0,Q9GJS7_CHAIN_0,P68068,P68069,P68070,P68071,Q9GJS7,P68256_CHAIN_0,P68257_CHAIN_0,P68258_CHAIN_0,Q27940_CHAIN_0,Q28221_CHAIN_0,P68256,P68257,P68258,Q27940,Q28221,O13071,P02036_CHAIN_0,P02038,P02042_CHAIN_0,P02046,P02048,P02049,P02051,P02058,P02059,P02060,P02064,P02065,P02091_CHAIN_0,P02095,P02097,P02101_CHAIN_0,P02102_CHAIN_0,P04246,P07415,P08535_CHAIN_0…	15809.1
SFM	158	Q9BGI3	PRDX2_BOVIN	Peroxiredoxin-2	33.273	30.15	6	4	n/a	0		21946
SFM	159	P18971_CHAIN_0	HBA_BALAC	Hemoglobin subunit alpha [CHAIN 0]	32.879	17.73	9	5	n/a	1	P18971	15406.7
SFM	160	P27425_CHAIN_0	TRFE_HORSE	Serotransferrin (Transferrin) [CHAIN 0]	32.834	7.42	14	5	n/a	5	P27425,P24627_CHAIN_0,Q9TUM0_CHAIN_0,P24627,Q9TUM0	76141.1
SFM	161	P82943_CHAIN_0	REG1_BOVIN	Regakine-1 [CHAIN 0]	31.716	53.52	4	4	n/a	1	P82943	8072.23
SFM	162	P02057_CHAIN_0	HBB_RABIT	Hemoglobin subunit beta-1/2 [CHAIN 0]	31.49	26.03	13	4	n/a	198	P02057,O13071,P02036_CHAIN_0,P02038,P02042_CHAIN_0,P02046,P02048,P02049,P02051,P02058,P02059,P02060,P02064,P02065,P02091_CHAIN_0,P02095,P02097,P02101_CHAIN_0,P02102_CHAIN_0,P04246,P07415,P08535_CHAIN_0,P09907,P11025_CHAIN_0,P11517_CHAIN_0,P11752,P13557_CHAIN_0,P13558_CHAIN_0,P14388,P18435_CHAIN_0,P18984,P18989,P18995_CHAIN_0,P19886_CHAIN_0,P51438_CHAIN_0,P51440_CHAIN_0,P51441_CHAIN_0,P51442_CHAIN…	16001.3
SFM	163	P01029	CO4B_MOUSE	Complement C4 gamma chain	31.29	2.3	9	5	n/a	1	P01029_CHAIN_0	192885
SFM	164	Q2TBQ3	GAMT_BOVIN	Guanidinoacetate N-methyltransferase	31.237	30.93	4	4	n/a	0		26610.5
SFM	165	P62958_CHAIN_0	HINT1_BOVIN	Histidine triad nucleotide-binding protein 1 (PKCI-1) [CHAIN 0]	30.012	72.8	7	4	n/a	1	P62958	13647.7
SFM	166	P01024_CHAIN_8	CO3_HUMAN	Complement C3c alpha' chain fragment 2 [CHAIN 8]	29.978	15.56	13	4	n/a	1	P01024_CHAIN_0	33786.8
SFM	167	P52210_CHAIN_0	ALDOB_SHEEP	Fructose-bisphosphate aldolase B [CHAIN 0]	29.857	13.77	4	4	n/a	3	Q3T0S5_CHAIN_0,P52210,Q3T0S5	39500
SFM	168	P08519_CHAIN_0	APOA_HUMAN	Apolipoprotein(a) (Apo(a)) (Lp(a)) [CHAIN 0]	29.445	1.52	4	4	n/a	1	P08519	499186
SFM	169	P05019_CHAIN_0	IGF1_HUMAN	Insulin-like growth factor I (IGF-I) (MGF) [CHAIN 0]	29.274	71.43	5	3	n/a	31	P07455_CHAIN_0,P10763_CHAIN_0,P16545_CHAIN_0,P17647_CHAIN_0,P33712_CHAIN_0,P51457_CHAIN_0,P51458_CHAIN_0,Q28933_CHAIN_0,Q68LC0_CHAIN_0,Q6GUL6_CHAIN_0,Q6IVA5_CHAIN_0,Q6JLX1_CHAIN_0,Q95222_CHAIN_0,Q28933,P51458,P10763_ISOFORM_A,P17647,Q95222_ISOFORM_IGF-IA,P10763_ISOFORM_C,Q95222,P05019_ISOFORM_2,P16545,P33712,Q68LC0,Q6GUL6,Q6IVA5,Q6JLX1,P07455,P10763,P51457,P05019	7654.74
SFM	170	Q8BGH4	REEP1_MOUSE	Receptor expression-enhancing protein 1	28.664	22.89	5	5	n/a	1	Q9H902	22284.7
SFM	171	Q29RU4_CHAIN_0	CO6_BOVIN	Complement component C6 [CHAIN 0]	28.299	8.23	4	4	n/a	1	Q29RU4	102164
SFM	172	P00745_CHAIN_0	PROC_BOVIN	Activation peptide [CHAIN 0]	28.267	17.51	4	4	n/a	2	P00745,P00745_CHAIN_2	47062.4
SFM	173	Q5R537_CHAIN_2	THRB_PONAB	Thrombin heavy chain [CHAIN 2]	28.002	15.12	8	4	n/a	1	Q5R537_CHAIN_0	29612.1
SFM	174	Q5U7I5_CHAIN_0	TTHY_PANTR	Transthyretin [CHAIN 0]	27.982	18.11	7	3	n/a	6	Q5U7I5,Q9MYN8_CHAIN_0,O46654_CHAIN_0,P07489,Q9MYN8,O46654	13746.5
SFM	175	P60981_CHAIN_0	DEST_HUMAN	Destrin (ADF) [CHAIN 0]	27.968	32.32	6	4	n/a	9	P60982_CHAIN_0,Q5E9D5_CHAIN_0,P60981,P60982,Q5E9D5,Q7M0E3_CHAIN_0,Q9R0P5_CHAIN_0,Q7M0E3,Q9R0P5	18374.5
SFM	176	P26644_CHAIN_0	APOH_RAT	Beta-2-glycoprotein 1 (Apo-H) (B2GPI) (Beta(2)GPI) [CHAIN 0]	27.603	11.51	8	4	n/a	7	P26644,P02749_CHAIN_0,Q01339_CHAIN_0,Q95LB0_CHAIN_0,P02749,Q01339,Q95LB0	31163.8
SFM	177	Q05443_CHAIN_0	LUM_BOVIN	Lumican (KSPG) [CHAIN 0]	27.29	15.43	7	4	n/a	3	Q05443,P51884_CHAIN_0,P51884	37001.3
SFM	178	P19708_CHAIN_0	SAA_CANFA	Amyloid protein A [CHAIN 0]	27.16	33.33	7	3	n/a	5	P19708,P02739_CHAIN_1,P19708_CHAIN_1,P02739_CHAIN_0,P02739	12475.5
SFM	179	Q3T0Z7_CHAIN_0	DHPR_BOVIN	Dihydropteridine reductase [CHAIN 0]	27.06	29.46	4	4	n/a	7	Q3T0Z7,P11348_CHAIN_0,P11348,Q8MJ30_CHAIN_0,P09417_CHAIN_0,Q8MJ30,P09417	25372.9
SFM	180	P37802_CHAIN_0	TAGL2_HUMAN	Transgelin-2 [CHAIN 0]	26.999	22.22	6	3	n/a	7	Q5E9F5_CHAIN_0,P37802,Q5E9F5,Q5XFX0_CHAIN_0,Q9WVA4_CHAIN_0,Q5XFX0,Q9WVA4	22260.3
SFM	181	P56285_CHAIN_0	HBG_ALOSE	Hemoglobin subunit gamma [CHAIN 0]	26.963	21.23	13	4	n/a	205	P68030_CHAIN_0,P68031_CHAIN_0,P56285,P68030,P68031,O13071,P02036_CHAIN_0,P02038,P02042_CHAIN_0,P02046,P02048,P02049,P02051,P02058,P02059,P02060,P02064,P02065,P02091_CHAIN_0,P02095,P02097,P02101_CHAIN_0,P02102_CHAIN_0,P04246,P07415,P08535_CHAIN_0,P09907,P11025_CHAIN_0,P11517_CHAIN_0,P11752,P13557_CHAIN_0,P13558_CHAIN_0,P14388,P18435_CHAIN_0,P18984,P18989,P18995_CHAIN_0,P19886_CHAIN_0,P51438_CHAIN_…	15752
SFM	182	P15468_CHAIN_0	RNAS4_PIG	Ribonuclease 4 (RNase 4) [CHAIN 0]	26.671	26.05	5	3	n/a	1	P15468	13834.7
SFM	183	P12247	CO3_RABIT	Complement C3 alpha chain	26.631	6.47	18	4	n/a	0		81844.2
SFM	184	Q63041	A1M_RAT	Alpha-1-macroglobulin 45 kDa subunit	26.609	2.13	4	3	n/a	1	Q63041_CHAIN_0	167125
SFM	185	Q9TT36_CHAIN_0	THBG_BOVIN	Thyroxine-binding globulin [CHAIN 0]	26.306	12.88	4	4	n/a	7	Q9TT36,P05543_CHAIN_0,P61640_CHAIN_0,P05543,P61640,Q9TT35_CHAIN_0,Q9TT35	44366.1
SFM	186	P07224_CHAIN_0	PROS_BOVIN	Vitamin K-dependent protein S [CHAIN 0]	26.026	6.62	4	4	n/a	1	P07224	70564.1
SFM	187	A6YF56_CHAIN_0	ALBU_MESAU	Serum albumin [CHAIN 0]	26.008	3.94	50	3	n/a	1	A6YF56	65353
SFM	188	P04259_CHAIN_0	K2C6B_HUMAN	Keratin, type II cytoskeletal 6B (CK-6B) (K6B) [CHAIN 0]	25.823	3.37	7	3	n/a	1	P02538_CHAIN_0	59935.8
SFM	189	P20908_CHAIN_0	CO5A1_HUMAN	Collagen alpha-1(V) chain [CHAIN 0]	25.543	3.44	6	3	n/a	1	P20908	153487
SFM	190	Q2KJH6_CHAIN_0	SERPH_BOVIN	Serpin H1 (Colligin) [CHAIN 0]	24.395	9.75	4	3	n/a	1	Q2KJH6	44582.1
SFM	191	P02771_CHAIN_0	FETA_HUMAN	Alpha-fetoprotein [CHAIN 0]	24.132	5.75	11	3	n/a	5	P28050_CHAIN_0,Q28789_CHAIN_0,P02771,P28050,Q28789	66478
SFM	192	Q61702_CHAIN_0	ITIH1_MOUSE	Inter-alpha-trypsin inhibitor heavy chain H1 (ITI heavy chain H1) (ITI-HC1) (Inter-alpha-inhibitor heavy chain 1) [CHAIN 0]	23.786	6.91	3	3	n/a	1	Q61702	71448.3
SFM	193	P62756	IATR_CAPHI	Inter-alpha-trypsin inhibitor (ITI)	23.118	18.7	6	3	n/a	1	P62757	13686.5
SFM	194	Q29545	ICA_PIG	Inhibitor of carbonic anhydrase	23.029	5.11	12	3	n/a	1	Q29545_CHAIN_0	77634.3
SFM	195	O77834_CHAIN_0	PRDX6_BOVIN	Peroxiredoxin-6 (1-Cys PRX) (aiPLA2) (NSGPx) [CHAIN 0]	22.616	28.25	5	3	n/a	1	O77834	24935.8
SFM	196	Q12805_CHAIN_0	FBLN3_HUMAN	EGF-containing fibulin-like extracellular matrix protein 1 (FIBL-3) [CHAIN 0]	22.616	10.29	4	3	n/a	6	Q7YQD7_CHAIN_0,Q12805_ISOFORM_2,Q12805_ISOFORM_3,Q12805_ISOFORM_4,Q12805,Q7YQD7	52765.1
SFM	197	P10160_CHAIN_0	IF5A1_RABIT	Eukaryotic translation initiation factor 5A-1 (eIF-5A-1) (eIF-5A1) (eIF-5A) [CHAIN 0]	22.326	32.68	3	3	n/a	10	P63241_CHAIN_0,P63242_CHAIN_0,Q3T1J1_CHAIN_0,Q6EWQ7_CHAIN_0,P10160,P63241,P63242,Q3T1J1,Q6EWQ7,P63241_ISOFORM_2	16685
SFM	198	P85972_CHAIN_0	VINC_RAT	Vinculin [CHAIN 0]	21.821	6.38	3	3	n/a	9	Q64727_CHAIN_0,P18206_ISOFORM_1,P85972,Q64727,P26234_ISOFORM_1,P18206_CHAIN_0,P18206,P26234_CHAIN_0,P26234	116484
SFM	199	P08779_CHAIN_0	K1C16_HUMAN	Keratin, type I cytoskeletal 16 (CK-16) (K16) [CHAIN 0]	21.804	7.42	3	3	n/a	1	P08779	51136.6
SFM	200	Q28106_CHAIN_0	CNTN1_BOVIN	Contactin-1 [CHAIN 0]	21.44	4.39	3	3	n/a	1	Q28106	108955
SFM	201	O35568_CHAIN_0	FBLN3_RAT	EGF-containing fibulin-like extracellular matrix protein 1 (FIBL-3) [CHAIN 0]	21.27	10.5	3	3	n/a	1	O35568	52705
SFM	202	P02050	HBB_GALCR	Hemoglobin subunit beta-1/2	21.226	13.01	12	3	n/a	52	P02053_CHAIN_0,P02087_CHAIN_0,P02100_CHAIN_0,P02103_CHAIN_0,P02104_CHAIN_0,P02111,P08223_CHAIN_0,P18994_CHAIN_0,P19759_CHAIN_0,P61920_CHAIN_0,P61921_CHAIN_0,P62742_CHAIN_0,P68044,P68045,P69891_CHAIN_0,P69892_CHAIN_0,Q28338_CHAIN_0,Q28496_CHAIN_0,Q28507_CHAIN_0,Q6LDH0_CHAIN_0,Q6LDH1_CHAIN_0,Q95190_CHAIN_0,Q95238_CHAIN_0,P02053,P02087,P02100,P02103,P02104,P08223,P18994,P19759,P61920,P61921,P62742,P…	15934.3
SFM	203	P02039	HBB_SAGFU	Hemoglobin subunit beta	21.155	13.01	12	3	n/a	1	P02074	15914.2
SFM	204	Q6R8F2	CADH1_BOVIN	E-Cad/CTF3	21.02	3.4	3	3	n/a	0		97937.7
SFM	205	P05156_CHAIN_1	CFAI_HUMAN	Complement factor I light chain [CHAIN 1]	20.929	4.73	4	2	n/a	1	P05156_CHAIN_0	35286.2
SFM	206	P02533_CHAIN_0	K1C14_HUMAN	Keratin, type I cytoskeletal 14 (CK-14) (K14) [CHAIN 0]	20.888	7.22	3	3	n/a	3	P02533,Q61781,Q6IFV1	51430.3
SFM	207	P48770_CHAIN_0	CO9_HORSE	Complement component C9 [CHAIN 0]	20.439	5.7	6	3	n/a	3	P48770,P02748_CHAIN_0,P02748	59831.6
SFM	208	Q29477_CHAIN_0	TRFL_CAPHI	Lactotransferrin (Lactoferrin) [CHAIN 0]	20.376	4.93	8	3	n/a	1	O77698_CHAIN_0	75445.9
SFM	209	O77811_CHAIN_0	TRFL_HORSE	Lactotransferrin (Lactoferrin) [CHAIN 0]	20.276	5.08	15	3	n/a	1	O77811	75420.5
SFM	210	P80177_CHAIN_0	MIF_BOVIN	Macrophage migration inhibitory factor (MIF) [CHAIN 0]	20.099	23.68	6	3	n/a	3	Q1ZZU7_CHAIN_0,P80177,Q1ZZU7	12212
SFM	211	Q5E9E3_CHAIN_0	C1QA_BOVIN	Complement C1q subcomponent subunit A [CHAIN 0]	19.982	18.02	4	3	n/a	1	Q5E9E3	23519.3
SFM	212	P50450_CHAIN_0	THBG_SHEEP	Thyroxine-binding globulin [CHAIN 0]	19.837	9.34	3	3	n/a	1	P50450	44149.8
SFM	213	P01934	HBA3_GORGO	Hemoglobin subunit alpha-3	19.824	6.38	20	3	n/a	1	P01923	814279
SFM	214	O60361	NDK8_HUMAN	Putative nucleoside diphosphate kinase (NDK) (NDP kinase)	19.663	33.58	4	3	n/a	1	P22392_ISOFORM_3	15529.1
SFM	215	O77727	K1C15_SHEEP	Keratin, type I cytoskeletal 15 (CK-15) (K15)	18.975	7.28	3	3	n/a	3	P13646_ISOFORM_2,P13646_ISOFORM_3,P13646	48770.1
SFM	216	P04004_CHAIN_1	VTNC_HUMAN	Somatomedin-B [CHAIN 1]	18.963	4.75	8	2	n/a	2	P04004_CHAIN_0,P04004	43029.6
SFM	217	O88783_CHAIN_2	FA5_MOUSE	Coagulation factor V light chain [CHAIN 2]	18.671	5.85	5	3	n/a	2	O88783_CHAIN_0,O88783	74843
SFM	218	P19803_CHAIN_0	GDIR1_BOVIN	Rho GDP-dissociation inhibitor 1 (Rho GDI 1) [CHAIN 0]	18.629	31.03	4	3	n/a	5	P19803,Q5XI73_CHAIN_0,Q99PT1_CHAIN_0,Q5XI73,Q99PT1	23290.2
SFM	219	Q86YZ3	HORN_HUMAN	Hornerin	18.492	1.72	3	2	n/a	0		282390
SFM	220	P00741	FA9_BOVIN	Coagulation factor IXa heavy chain	18.177	8.41	6	2	n/a	0		46785.4
SFM	221	P06727_CHAIN_0	APOA4_HUMAN	Apolipoprotein A-IV (Apo-AIV) (ApoA-IV) [CHAIN 0]	17.697	3.19	2	2	n/a	5	P06727,Q28758_CHAIN_0,Q28758,P33621_CHAIN_0,P33621	43402.5
SFM	222	Q95332	BHMT1_PIG	Betaine--homocysteine S-methyltransferase 1	17.302	11.87	2	2	n/a	1	Q5RFG2	30133.6
SFM	223	Q5RBS3_CHAIN_0	SERPH_PONAB	Serpin H1 (Colligin) [CHAIN 0]	17.261	6.02	2	2	n/a	7	P50454_CHAIN_0,Q5RBS3,P50454,P19324_CHAIN_0,P29457_CHAIN_0,P19324,P29457	43844.3
SFM	224	P01317	INS_BOVIN	Insulin A chain	17.215	40.95	3	2	n/a	0		11393.3
SFM	225	Q16270_CHAIN_0	IBP7_HUMAN	Insulin-like growth factor-binding protein 7 (IBP-7) (IGF-binding protein 7) (IGFBP-7) (TAF) [CHAIN 0]	17.213	11.33	2	2	n/a	1	Q16270	26443
SFM	226	Q9XT27_CHAIN_0	CERU_SHEEP	Ceruloplasmin [CHAIN 0]	17.115	3.11	2	2	n/a	1	Q9XT27	116972
SFM	227	Q08DP0_CHAIN_0	PGM1_BOVIN	Phosphoglucomutase-1 (PGM 1) [CHAIN 0]	17.095	5.35	2	2	n/a	1	Q08DP0	61458.2
SFM	228	P35541_CHAIN_0	SAA_BOVIN	Amyloid protein A [CHAIN 0]	16.712	25	2	2	n/a	1	P35541	12602.7
SFM	229	P50446_CHAIN_0	K2C6A_MOUSE	Keratin, type II cytoskeletal 6A (CK-6A) (mK6-alpha) (K6A) [CHAIN 0]	16.596	3.26	3	2	n/a	12	P50446,Q9Z331_CHAIN_0,Q9Z331,Q28810,Q148H7,P12035,Q29426,Q6EIZ1,P04104_CHAIN_0,P04104,Q01546,P35908	59203.9
SFM	230	P04114_CHAIN_1	APOB_HUMAN	Apolipoprotein B-48 (Apo B-48) [CHAIN 1]	16.552	1.25	2	2	n/a	1	P04114_CHAIN_0	240836
SFM	231	P19660	CTHL2_BOVIN	Cathelicidin-2 (Bac5)	16.419	24.43	2	2	n/a	0		20030
SFM	232	P07507_CHAIN_1	MGP_BOVIN	Matrix Gla protein short form [CHAIN 1]	16.411	30.38	2	2	n/a	2	P07507_CHAIN_0,P07507	9751.79
SFM	233	P02647_CHAIN_1	APOA1_HUMAN	Apolipoprotein A-I(1-242) [CHAIN 1]	16.349	6.61	4	2	n/a	6	P02647_CHAIN_0,P02647,P68292_CHAIN_0,P68293_CHAIN_0,P68292,P68293	27950.5
SFM	234	P01962	HBA_TAPTE	Hemoglobin subunit alpha-1/2	16.189	17.02	3	2	n/a	0		15290.4
SFM	235	P20058_CHAIN_0	HEMO_RABIT	Hemopexin [CHAIN 0]	15.93	7.36	4	2	n/a	1	P20058	49211.4
SFM	236	Q32L76_CHAIN_0	SAA4_BOVIN	Serum amyloid A-4 protein [CHAIN 0]	15.891	23.42	2	2	n/a	1	Q32L76	12782
SFM	237	Q3SYV4	CAP1_BOVIN	Adenylyl cyclase-associated protein 1 (CAP 1)	15.857	8.47	2	2	n/a	1	Q3SYV4_CHAIN_0	51272.7
SFM	238	Q27967_CHAIN_0	SPP24_BOVIN	Secreted phosphoprotein 24 (Spp-24) [CHAIN 0]	15.813	13.89	2	2	n/a	1	Q27967	20479.8
SFM	239	Q95116_CHAIN_0	TSP2_BOVIN	Thrombospondin-2 (CISP) [CHAIN 0]	15.807	3.39	3	2	n/a	1	Q95116	127800
SFM	240	P02584_CHAIN_0	PROF1_BOVIN	Profilin-1 [CHAIN 0]	15.758	18.71	2	2	n/a	5	P62962_CHAIN_0,P62963_CHAIN_0,P02584,P62962,P62963	14926.2
SFM	241	P12107_ISOFORM_C	COBA1_HUMAN	Collagen alpha-1(XI) chain [ISOFORM C]	15.755	1.25	4	2	n/a	2	P12107,P12107_ISOFORM_B	176619
SFM	242	P26894_CHAIN_0	IL8_PIG	Interleukin-8 (IL-8) (AMCF-I) [CHAIN 0]	15.745	38.46	2	2	n/a	1	P26894	9097.59
SFM	243	P24593_CHAIN_0	IBP5_HUMAN	Insulin-like growth factor-binding protein 5 (IBP-5) (IGF-binding protein 5) (IGFBP-5) [CHAIN 0]	15.715	10.32	4	2	n/a	1	P24594_CHAIN_0	28572.8
SFM	244	P34096_CHAIN_0	RNAS4_HUMAN	Ribonuclease 4 (RNase 4) [CHAIN 0]	15.639	20.17	4	2	n/a	5	Q5NVS4_CHAIN_0,Q8HZQ0_CHAIN_0,P34096,Q5NVS4,Q8HZQ0	13823.8
SFM	245	Q6QNF4	HGFA_CANFA	Hepatocyte growth factor activator long chain	15.628	4.28	8	2	n/a	0		70244.7
SFM	246	P20959_CHAIN_0	IBP3_BOVIN	Insulin-like growth factor-binding protein 3 (IBP-3) (IGF-binding protein 3) (IGFBP-3) [CHAIN 0]	15.431	15.15	2	2	n/a	3	P20959,P16611_CHAIN_0,P16611	28758.7
SFM	247	P26039	TLN1_MOUSE	Talin-1	15.291	1.34	2	2	n/a	1	Q9Y490	269833
SFM	248	Q9TSX9_CHAIN_0	PRDX6_PIG	Peroxiredoxin-6 (NSGPx) [CHAIN 0]	15.269	17.04	4	2	n/a	1	Q9TSX9	24905.7
SFM	249	P61088_CHAIN_0	UBE2N_HUMAN	Ubiquitin-conjugating enzyme E2 N [CHAIN 0]	14.933	17.22	2	2	n/a	9	P61089_CHAIN_0,Q0P5K3_CHAIN_0,Q4R4I1_CHAIN_0,Q5R7J6_CHAIN_0,P61088,P61089,Q0P5K3,Q4R4I1,Q5R7J6	17006.6
SFM	250	P03969_CHAIN_1	FGF2_BOVIN	Kidney-derived growth factor [CHAIN 1]	14.831	16.03	3	2	n/a	13	P48799,P03969_CHAIN_0,P09038_CHAIN_0,P20003_CHAIN_0,Q5IS69_CHAIN_0,P03969,P09038_ISOFORM_3,P20003,P09038_ISOFORM_4,P09038_ISOFORM_2,P09038,Q5IS69,Q60487	15053.4
SFM	251	P23805_CHAIN_0	CONG_BOVIN	Conglutinin [CHAIN 0]	14.634	9.12	2	2	n/a	1	P23805	35748.7
SFM	252	Q9BXJ4_ISOFORM_2	C1QT3_HUMAN	Complement C1q tumor necrosis factor-related protein 3 [ISOFORM 2]	14.466	16.16	5	2	n/a	2	Q9BXJ4_CHAIN_0,Q9BXJ4	22177.2
SFM	253	Q5E9Z2_CHAIN_3	HABP2_BOVIN	Hyaluronan-binding protein 2 27 kDa light chain alternate form [CHAIN 3]	14.372	9.54	3	2	n/a	2	Q5E9Z2_CHAIN_2,Q5E9Z2	26589.3
SFM	254	P45591_CHAIN_0	COF2_MOUSE	Cofilin-2 [CHAIN 0]	14.347	18.79	2	2	n/a	7	Q148F1_CHAIN_0,Q5G6V9_CHAIN_0,Q9Y281_CHAIN_0,P45591,Q148F1,Q5G6V9,Q9Y281	18578.4
SFM	255	P11979	KPYM_FELCA	Pyruvate kinase isozyme M1	14.123	4.71	2	2	n/a	1	P11979_CHAIN_0	58046
SFM	256	P12960_CHAIN_0	CNTN1_MOUSE	Contactin-1 [CHAIN 0]	13.864	3.57	2	2	n/a	3	Q63198_CHAIN_0,P12960,Q63198	109169
SFM	257	Q95ND4_CHAIN_0	EGF_FELCA	Epidermal growth factor [CHAIN 0]	13.861	2.94	2	2	n/a	1	Q95ND4	131231
SFM	258	A7MBI7_ISOFORM_2	COMT_BOVIN	Catechol O-methyltransferase [ISOFORM 2]	13.858	14.03	2	2	n/a	1	A7MBI7	24791.6
SFM	259	Q0VCX1_CHAIN_0	C1S_BOVIN	Complement C1s subcomponent light chain [CHAIN 0]	13.845	6.23	2	2	n/a	1	Q0VCX1	74826
SFM	260	P39060_CHAIN_1	COIA1_HUMAN	Endostatin [CHAIN 1]	13.755	10.38	2	2	n/a	4	P39060_ISOFORM_3,P39060_ISOFORM_2,P39060_CHAIN_0,P39060	20095.8
SFM	261	P98160_CHAIN_2	PGBM_HUMAN	LG3 peptide [CHAIN 2]	13.67	7.18	2	2	n/a	1	P98160_CHAIN_1	20549.9
SFM	262	Q06AA3	RGN_PIG	Regucalcin (RC) (SMP-30)	13.665	10.03	2	2	n/a	1	Q9TTJ5	33117.6
SFM	263	P61204_CHAIN_0	ARF3_HUMAN	ADP-ribosylation factor 3 [CHAIN 0]	13.648	16.11	2	2	n/a	25	P61205_CHAIN_0,P61206_CHAIN_0,P84077_CHAIN_0,P84078_CHAIN_0,P84079_CHAIN_0,P84080_CHAIN_0,Q4R5P2_CHAIN_0,Q5E9I6_CHAIN_0,Q5R5P7_CHAIN_0,P61204,P61205,P61206,P84077,P84078,P84079,P84080,Q4R5P2,Q5E9I6,Q5R5P7,P84081_CHAIN_0,P84082_CHAIN_0,Q8BSL7_CHAIN_0,P84081,P84082,Q8BSL7	20469.6
SFM	264	P19804	NDKB_RAT	Nucleoside diphosphate kinase B (NDK B) (NDP kinase B)	13.594	24.34	2	2	n/a	1	P19804_CHAIN_0	17283
SFM	265	Q9NYC9_ISOFORM_2	DYH9_HUMAN	Dynein heavy chain 9, axonemal [ISOFORM 2]	13.586	0.75	2	2	n/a	1	Q9NYC9	503346
SFM	266	P04350	TBB4_HUMAN	Tubulin beta-4 chain	13.584	4.95	2	2	n/a	22	P07437,P69893,P69895,P69897,P99024,Q2KJD0,Q3ZBU7,Q4R4X8,Q5R943,Q767L7,Q7JJU6,Q9D6F9,P02554,P68371,P68372,Q3MHM5,Q6P9T8,Q13509,Q2T9S0,Q4QRB4,Q60HC2,Q9ERD7	49585.8
SFM	267	Q04756_CHAIN_1	HGFA_HUMAN	Hepatocyte growth factor activator long chain [CHAIN 1]	13.552	10.89	4	2	n/a	1	Q04756	26909.5
SFM	268	O18738_CHAIN_0	DAG1_BOVIN	Beta-dystroglycan (Beta-DG) [CHAIN 0]	13.509	4.97	2	2	n/a	1	O18738	67773.2
SFM	269	Q95M17_CHAIN_0	CHIA_BOVIN	Acidic mammalian chitinase (AMCase) (CBPb04) [CHAIN 0]	13.5	7.98	2	2	n/a	1	Q95M17	49954.7
SFM	270	P01031_CHAIN_3	CO5_HUMAN	Complement C5 alpha' chain [CHAIN 3]	13.369	1.84	4	2	n/a	2	P01031_CHAIN_1,P01031	104246
SFM	271	Q9TU03_CHAIN_0	GDIR2_BOVIN	Rho GDP-dissociation inhibitor 2 (Rho GDI 2) (D4-GDI) [CHAIN 0]	13.299	23.62	2	2	n/a	1	Q9TU03	22662.6
SFM	272	P26779	SAP_BOVIN	Saposin-D	13.042	7.43	3	2	n/a	1	P26779_ISOFORM_2	58051.4
SFM	273	A2I7N3_CHAIN_0	SPA37_BOVIN	Serpin A3-7 [CHAIN 0]	12.913	7.65	2	2	n/a	1	A2I7N3	44162.3
SFM	274	P20742_CHAIN_0	PZP_HUMAN	Pregnancy zone protein [CHAIN 0]	12.745	1.44	4	2	n/a	1	P20742	161057
SFM	275	P19034_CHAIN_0	APOC2_BOVIN	Apolipoprotein C-II short form [CHAIN 0]	12.745	37.97	2	2	n/a	0		8605.7
SFM	276	P07737_CHAIN_0	PROF1_HUMAN	Profilin-1 [CHAIN 0]	12.728	23.02	2	2	n/a	1	P07737	14923
SFM	277	P22952_CHAIN_0	AMC2_PIG	Alveolar macrophage chemotactic factor 2 (AMCF-II) [CHAIN 0]	12.647	35.8	2	2	n/a	1	P22952	8695.44
SFM	278	P02459_CHAIN_0	CO2A1_BOVIN	Collagen alpha-1(II) chain [CHAIN 0]	12.629	2.12	2	2	n/a	1	P02459	139187
SFM	279	P46418_CHAIN_0	GSTA5_RAT	Glutathione S-transferase alpha-5 (GST Yc2) [CHAIN 0]	12.5	20	3	2	n/a	1	P46418	25216.3
SFM	280	P62825	RAN_CANFA	GTP-binding nuclear protein Ran	12.202	10.19	2	2	n/a	1	P62825_CHAIN_0	24423.1
SFM	281	P50397	GDIB_BOVIN	Rab GDP dissociation inhibitor beta (Rab GDI beta) (GDI-2)	11.97	5.62	2	2	n/a	1	Q6Q7J2	50488.1
SFM	282	Q2TV78_ISOFORM_2	MSTP9_HUMAN	Putative macrophage-stimulating protein MSTP9 (BRF-1) [ISOFORM 2]	11.43	3.05	2	2	n/a	2	Q2TV78_CHAIN_0,Q2TV78	76783.8
CM	1	Q2UVX4_CHAIN_0	CO3_BOVIN	Complement C3c alpha' chain fragment 2 [CHAIN 0]	1199.28	77.85	701	138	n/a	17	Q2UVX4,Q2UVX4_CHAIN_2,Q2UVX4_CHAIN_4,Q2UVX4_CHAIN_1,Q2UVX4_CHAIN_9,Q2UVX4_CHAIN_5,Q2UVX4_CHAIN_6,Q2UVX4_CHAIN_8,Q2UVX4_CHAIN_3,P01027_CHAIN_5,P01026_CHAIN_5,P01027_CHAIN_1,P01024_CHAIN_8,P01024_CHAIN_6,P01024_CHAIN_1,Q2UVX4_CHAIN_7,P12247	185047
CM	2	P02769_CHAIN_0	ALBU_BOVIN	Serum albumin [CHAIN 0]	806.601	85.93	559	92	n/a	6	P02769,A2V9Z4_CHAIN_0,Q28522_CHAIN_0,Q28522,A2V9Z4,P85295	66433
CM	3	P07589_CHAIN_0	FINC_BOVIN	Anastellin [CHAIN 0]	751.616	45.13	201	89	n/a	3	P07589,P07589_CHAIN_1,Q28749	269111
CM	4	P15497	APOA1_BOVIN	Apolipoprotein A-I (Apo-AI) (ApoA-I)	732.613	82.26	619	82	n/a	5	P15497_CHAIN_0,P09809_CHAIN_0,P09809,Q00623_CHAIN_0,Q00623	30276.4
CM	5	P02787_CHAIN_0	TRFE_HUMAN	Serotransferrin (Transferrin) [CHAIN 0]	680.69	81.89	571	75	n/a	5	P02787,Q921I1_CHAIN_0,P12346_CHAIN_0,Q921I1,P12346	75195.5
CM	6	A5A6I6	TRFE_PANTR	Serotransferrin (Transferrin)	610.128	74.64	499	67	n/a	1	A5A6I6_CHAIN_0	77063.9
CM	7	P12763_CHAIN_0	FETUA_BOVIN	Alpha-2-HS-glycoprotein [CHAIN 0]	552.581	72.73	854	64	n/a	0		36353.2
CM	8	P34955_CHAIN_0	A1AT_BOVIN	Alpha-1-antiproteinase [CHAIN 0]	511.058	65.82	429	58	n/a	9	P34955,P50447_CHAIN_0,P50447,Q09055_CHAIN_0,Q5RCW5_CHAIN_0,P38029_CHAIN_0,Q09055,Q5RCW5,P38029	43693.9
CM	9	P06868_CHAIN_0	PLMN_BOVIN	Plasmin light chain B [CHAIN 0]	509.372	70.74	199	62	n/a	10	P06868,P06868_CHAIN_1,P06868_CHAIN_2,P06868_CHAIN_3,P06868_PEPT_0,Q01177_CHAIN_2,P06867_CHAIN_2,P06867_CHAIN_1,P06867_CHAIN_0,P06867	88393.5
CM	10	P02751_ISOFORM_3	FINC_HUMAN	Ugl-Y3 [ISOFORM 3]	459.906	28.03	119	57	n/a	1	P02751_CHAIN_0	259216
CM	11	P02751_CHAIN_0	FINC_HUMAN	Ugl-Y3 [CHAIN 0]	459.906	28.03	119	57	n/a	17	P02751_ISOFORM_3,P02751,P02751_ISOFORM_11,P02751_ISOFORM_7,P02751_ISOFORM_15,P02751_ISOFORM_6,P02751_ISOFORM_5,P02751_ISOFORM_14,P02751_ISOFORM_8,P02751_ISOFORM_10,P02751_ISOFORM_9,P02751_ISOFORM_13,P02751_ISOFORM_12,P02751_ISOFORM_4,P02751_ISOFORM_2,Q28377_ISOFORM_2,Q28749	259563
CM	12	Q28085_CHAIN_0	CFAH_BOVIN	Complement factor H [CHAIN 0]	427.713	53.94	103	52	n/a	1	Q28085	138259
CM	13	P81187_CHAIN_0	CFAB_BOVIN	Complement factor B Bb fragment [CHAIN 0]	404.556	60.73	229	48	n/a	3	P81187,P81187_CHAIN_2,P81187_CHAIN_1	82850.2
CM	14	Q3T052_CHAIN_0	ITIH4_BOVIN	Inter-alpha-trypsin inhibitor heavy chain H4 (ITI heavy chain H4) (ITI-HC4) (Inter-alpha-inhibitor heavy chain 4) [CHAIN 0]	396.376	52.53	269	45	n/a	3	Q3T052,P79263_CHAIN_0,P79263	98686.5
CM	15	Q7SIH1_CHAIN_0	A2MG_BOVIN	Alpha-2-macroglobulin (Alpha-2-M) [CHAIN 0]	382.049	45.66	74	45	n/a	1	Q7SIH1	165053
CM	16	P04937_CHAIN_0	FINC_RAT	Anastellin [CHAIN 0]	362.261	20.98	101	44	n/a	4	P04937,P04937_ISOFORM_4,P04937_ISOFORM_3,P04937_ISOFORM_2	269145
CM	17	P29701_CHAIN_0	FETUA_SHEEP	Alpha-2-HS-glycoprotein [CHAIN 0]	325.421	42.98	278	39	n/a	1	P29701	36980.9
CM	18	P02081	HBBF_BOVIN	Hemoglobin fetal subunit beta	298.254	97.24	326	34	n/a	135	P02082,P02083,P21380,P02074,P11754,P02077,D0VX08,P14391,P14392,P02076,P02086,Q7M2Y5_CHAIN_0,Q7M2Y5,P02088_CHAIN_0,P02089_CHAIN_0,P02088,P02089,P07410,P08853,P09421,P68056_CHAIN_0,P68057,P68058,P68056,P02062,P09840,P09905,P18990,P67823,P67824,P68087_CHAIN_0,P68087,B2KHZ4_CHAIN_0,P02025,P02032,P02035,P02040,P02044_CHAIN_0,P02047,P02061,P04244_CHAIN_0,P07412,P18985,P18988,P26916,P28781,P33499,P41328…	15859.2
CM	19	P14639_CHAIN_0	ALBU_SHEEP	Serum albumin [CHAIN 0]	281.803	35.33	181	34	n/a	4	P14639,Q5XLE4_CHAIN_0,Q5XLE4,P85295	66327.8
CM	20	Q28178_CHAIN_0	TSP1_BOVIN	Thrombospondin-1 [CHAIN 0]	276.59	30.99	64	32	n/a	1	Q28178	127741
CM	21	Q3SZ57_CHAIN_0	FETA_BOVIN	Alpha-fetoprotein [CHAIN 0]	270.42	67.91	74	33	n/a	9	Q3SZ57,Q8MJU5_CHAIN_0,Q8MJU5,P02771_CHAIN_0,P28050_CHAIN_0,Q28789_CHAIN_0,P02771,P28050,Q28789	66412
CM	22	Q3SX14	GELS_BOVIN	Gelsolin, N-terminally processed	265.376	52.67	97	32	n/a	1	Q3SX14_CHAIN_1	80730.7
CM	23	Q0VCM5	ITIH1_BOVIN	Inter-alpha-trypsin inhibitor heavy chain H1 (ITI heavy chain H1) (ITI-HC1) (Inter-alpha-inhibitor heavy chain 1)	264.568	45.14	58	31	n/a	1	Q0VCM5_CHAIN_0	101237
CM	24	Q29443_CHAIN_0	TRFE_BOVIN	Serotransferrin (Transferrin) [CHAIN 0]	263.54	54.31	77	32	n/a	1	Q29443	75829.7
CM	25	P41361_CHAIN_0	ANT3_BOVIN	Antithrombin-III (ATIII) [CHAIN 0]	257.082	59.82	132	27	n/a	7	P41361,P32262_CHAIN_0,P32262,P01008_CHAIN_0,Q5R5A3_CHAIN_0,P01008,Q5R5A3	49061.1
CM	26	P01030	CO4_BOVIN	Complement C4 gamma chain	252.901	43.26	96	33	n/a	12	P01030_CHAIN_0,P01030_CHAIN_2,P01030_CHAIN_1,P08649_CHAIN_3,P0C0L4_CHAIN_1,P0C0L5_CHAIN_1,P0C0L4_CHAIN_5,P0C0L5_CHAIN_5,P0C0L4_CHAIN_2,P0C0L5_CHAIN_2,P0C0L4_CHAIN_3,P0C0L5_CHAIN_3	401551
CM	27	O18840_CHAIN_1	ACTB_CANFA	Actin, cytoplasmic 1, N-terminally processed [CHAIN 1]	241.874	70.05	87	27	n/a	43	P48975_CHAIN_1,P60707_CHAIN_1,P60708_CHAIN_1,P60709_CHAIN_1,P60710_CHAIN_1,P60711_CHAIN_1,P60712_CHAIN_1,P60713_CHAIN_1,P84336_CHAIN_1,Q4L0Y2_CHAIN_1,Q4R561_CHAIN_1,Q5R1X3_CHAIN_1,Q5R6G0_CHAIN_1,Q6QAQ1_CHAIN_1,Q711N9_CHAIN_1,Q71FK5_CHAIN_1,Q76N69_CHAIN_1,O18840,P48975,P60707,P60708,P60709,P60710,P60711,P60712,P60713,P84336,Q4L0Y2,Q4R561,Q5R1X3,Q5R6G0,Q6QAQ1,Q711N9,Q71FK5,Q76N69,Q91ZK5_CHAIN_1,Q91…	41605.6
CM	28	P07996_CHAIN_0	TSP1_HUMAN	Thrombospondin-1 [CHAIN 0]	232.883	26.22	55	27	n/a	1	P07996	127495
CM	29	P56652	ITIH3_BOVIN	Inter-alpha-trypsin inhibitor heavy chain H3 (ITI heavy chain H3) (ITI-HC3) (Inter-alpha-inhibitor heavy chain 3)	228.823	36.14	73	26	n/a	9	P56652_CHAIN_0,Q9GLY5_CHAIN_0,Q9GLY5,P97280_CHAIN_0,Q61704_CHAIN_0,P97280,Q61704,Q63416_CHAIN_0,Q63416	99551
CM	30	P04264	K2C1_HUMAN	Keratin, type II cytoskeletal 1 (CK-1) (K1)	216.136	39.29	71	25	n/a	1	P04264_CHAIN_0	66038.8
CM	31	P01966_CHAIN_0	HBA_BOVIN	Hemoglobin subunit alpha [CHAIN 0]	212.914	90.07	156	24	n/a	162	P01966,P01968,P09423_CHAIN_0,P09423,P01967,P01969_CHAIN_0,P01969,Q9TSN7_CHAIN_0,Q9TSN8_CHAIN_0,Q9TSN9_CHAIN_0,Q9XSK1_CHAIN_0,Q9TSN7,Q9TSN8,Q9TSN9,Q9XSK1,P04237,P01971_CHAIN_0,P21379,P01971,P01923,P01924,P01926_CHAIN_0,P01928_CHAIN_0,P01929,P01930_CHAIN_0,P01937,P01938,P06635_CHAIN_0,P07402,P18972,P19002,P21766,P21767,P21768,P63107_CHAIN_0,P63108_CHAIN_0,P67817_CHAIN_0,P67818,P69905_CHAIN_0,P69906…	15053.2
CM	32	P12725	A1AT_SHEEP	Alpha-1-antiproteinase	200.54	30.05	200	24	n/a	1	P12725_CHAIN_0	45984.7
CM	33	Q3MHN5_CHAIN_0	VTDB_BOVIN	Vitamin D-binding protein (DBP) (VDB) [CHAIN 0]	200.297	59.39	50	24	n/a	4	Q3MHN5,P02774_ISOFORM_2,P02774_CHAIN_0,P02774	51531.7
CM	34	P21692	MMP1_PIG	18 kDa interstitial collagenase	188.158	48.19	45	22	n/a	2	P21692_CHAIN_0,P21692_CHAIN_1	53666.3
CM	35	Q95121_CHAIN_0	PEDF_BOVIN	Pigment epithelium-derived factor (PEDF) [CHAIN 0]	187.389	52.27	92	22	n/a	1	Q95121	44056.3
CM	36	P28800_CHAIN_0	A2AP_BOVIN	Alpha-2-antiplasmin (Alpha-2-AP) (Alpha-2-PI) [CHAIN 0]	178.403	35.32	74	20	n/a	1	P28800	52422
CM	37	P20305_CHAIN_0	GELS_PIG	Gelsolin (ADF) [CHAIN 0]	176.029	29.23	70	21	n/a	1	P20305	81594.7
CM	38	P17690	APOH_BOVIN	Beta-2-glycoprotein 1 (Apo-H) (B2GPI) (Beta(2)GPI)	170.409	62.03	84	20	n/a	7	P17690_CHAIN_0,P02749_CHAIN_0,Q01339_CHAIN_0,Q95LB0_CHAIN_0,P02749,Q01339,Q95LB0	38252.1
CM	39	P08835_CHAIN_0	ALBU_PIG	Serum albumin [CHAIN 0]	168.297	17.67	134	21	n/a	1	P08835	66797.7
CM	40	P00735_CHAIN_0	THRB_BOVIN	Thrombin heavy chain [CHAIN 0]	165.19	39	48	21	n/a	15	P00735,P00735_CHAIN_2,P00734_CHAIN_0,Q19AZ8_CHAIN_0,P00734,Q19AZ8,P18292_CHAIN_2,P19221_CHAIN_2,Q19AZ8_CHAIN_2,P00734_CHAIN_2,P18292_CHAIN_0,P19221_CHAIN_0,P18292,P19221,Q5R537_CHAIN_2	65758.9
CM	41	P02465	CO1A2_BOVIN	Collagen alpha-2(I) chain	163.852	17.74	55	20	n/a	4	O46392,P08123,Q28668,P02465_CHAIN_0	129064
CM	42	Q28275	FINC_CANFA	Fibronectin (FN)	158.516	47.89	47	19	n/a	3	Q28275_ISOFORM_2,Q28377,Q28377_ISOFORM_2	57700.5
CM	43	P00978	AMBP_BOVIN	Trypstatin	151.779	43.18	47	18	n/a	5	P00978_CHAIN_1,P00978_CHAIN_0,P00978_CHAIN_2,P62756,P62757	39234.8
CM	44	P06396_ISOFORM_2	GELS_HUMAN	Gelsolin (ADF) [ISOFORM 2]	151.579	20.93	57	18	n/a	2	P06396_CHAIN_0,P06396	80640.6
CM	45	P30922_CHAIN_0	CH3L1_BOVIN	Chitinase-3-like protein 1 (CGP-39) (GP-39) (CLP-1) [CHAIN 0]	151.246	56.08	42	17	n/a	2	P30922,Q7YS85	40892.3
CM	46	P02672_CHAIN_0	FIBA_BOVIN	Fibrinopeptide A [CHAIN 0]	146.88	38.47	66	17	n/a	1	P02672	63090.7
CM	47	Q28107_CHAIN_0	FA5_BOVIN	Coagulation factor V light chain [CHAIN 0]	145.693	12.92	25	20	n/a	10	Q28107,Q28107_CHAIN_2,Q9GLP1_CHAIN_0,Q9GLP1,Q9GLP1_CHAIN_2,P12259_CHAIN_2,P12259_CHAIN_0,P12259,Q28107_CHAIN_1,O88783_CHAIN_2	246062
CM	48	P02739_CHAIN_0	SAA2_MUSVI	Amyloid protein A [CHAIN 0]	141.351	72.07	183	16	n/a	10	P02739,P02739_CHAIN_1,P19708_CHAIN_1,P19453_CHAIN_0,P19453,P19857,P02738,P35541_CHAIN_1,P19857_CHAIN_1,P19707	12558.6
CM	49	P02739	SAA2_MUSVI	Amyloid protein A	141.351	62.02	183	16	n/a	1	P02739_CHAIN_0	14456
CM	50	P08670_CHAIN_0	VIME_HUMAN	Vimentin [CHAIN 0]	140.827	43.44	33	17	n/a	14	P08670,P84198_CHAIN_0,Q4R4X4_CHAIN_0,P84198,Q4R4X4,Q5R1W8_CHAIN_0,Q5R1W8,P31000_CHAIN_0,P31000,P20152_CHAIN_0,P20152,P02544_CHAIN_0,P02544,P48670	53520.5
CM	51	P20152_CHAIN_0	VIME_MOUSE	Vimentin [CHAIN 0]	139.734	42.8	30	17	n/a	1	P08670_CHAIN_0	53556.5
CM	52	P35445_CHAIN_0	COMP_BOVIN	Cartilage oligomeric matrix protein (COMP) [CHAIN 0]	138.879	33.97	33	17	n/a	1	P35445	80469.1
CM	53	P35527	K1C9_HUMAN	Keratin, type I cytoskeletal 9 (CK-9) (K9)	134.774	42.7	41	15	n/a	0		62064.4
CM	54	P01044_ISOFORM_LMW	KNG1_BOVIN	Kininogen-1 light chain [ISOFORM LMW]	133.682	33.03	38	15	n/a	3	P01044_CHAIN_0,P01044,P01044_CHAIN_1	48427.8
CM	55	Q32PJ2_CHAIN_0	APOA4_BOVIN	Apolipoprotein A-IV (Apo-AIV) (ApoA-IV) [CHAIN 0]	133.231	50.83	22	16	n/a	3	Q32PJ2,O46409_CHAIN_0,O46409	41032.3
CM	56	Q29549	CLUS_PIG	Clusterin alpha chain	128.388	33.63	33	15	n/a	3	Q29549_CHAIN_0,Q29549_CHAIN_2,Q29549_CHAIN_1	51774.7
CM	57	P02676_CHAIN_0	FIBB_BOVIN	Fibrinopeptide B [CHAIN 0]	128.165	48.1	23	16	n/a	1	P02676	50993.4
CM	58	Q29411_CHAIN_0	CH3L1_PIG	Chitinase-3-like protein 1 [CHAIN 0]	127.93	44.2	47	14	n/a	5	Q29411,P36222_CHAIN_0,Q5RBP6_CHAIN_0,P36222,Q5RBP6	40668.9
CM	59	P50448_CHAIN_0	F12AI_BOVIN	Factor XIIa inhibitor (XIIaINH) [CHAIN 0]	127.698	46.52	53	15	n/a	1	P50448	49273.3
CM	60	P12387_CHAIN_0	CO3_CAVPO	Complement C3c alpha' chain fragment 2 [CHAIN 0]	127.412	8.58	64	15	n/a	9	P12387,P12387_CHAIN_4,P12387_CHAIN_2,P12387_CHAIN_5,P12387_CHAIN_1,P01027_CHAIN_1,P01026_CHAIN_1,P12387_CHAIN_9,P01024_CHAIN_1	184442
CM	61	Q9N2I2_CHAIN_0	IPSP_BOVIN	Plasma serine protease inhibitor (PCI) [CHAIN 0]	125.199	47.53	49	14	n/a	1	Q9N2I2	43151
CM	62	P01027_CHAIN_0	CO3_MOUSE	Complement C3c alpha' chain fragment 2 [CHAIN 0]	125.179	7.75	61	14	n/a	9	P01027,P01027_CHAIN_4,P01027_CHAIN_2,P01027_CHAIN_5,P01026_CHAIN_5,P01027_CHAIN_1,P01027_CHAIN_9,P01027_ISOFORM_Short,P01024_CHAIN_1	184179
CM	63	P49065_CHAIN_0	ALBU_RABIT	Serum albumin [CHAIN 0]	122.566	8.73	81	15	n/a	3	P49065,Q5XLE4_CHAIN_0,Q5XLE4	66015.4
CM	64	Q29RQ1_CHAIN_0	CO7_BOVIN	Complement component C7 [CHAIN 0]	122.353	25	24	16	n/a	3	Q29RQ1,Q9TUQ3_CHAIN_0,Q9TUQ3	90602.3
CM	65	P12109_CHAIN_0	CO6A1_HUMAN	Collagen alpha-1(VI) chain [CHAIN 0]	122.209	19.52	25	15	n/a	3	P12109,Q04857_CHAIN_0,Q04857	106478
CM	66	Q2KIS7_CHAIN_0	TETN_BOVIN	Tetranectin (TN) [CHAIN 0]	121.79	63.54	56	14	n/a	3	Q2KIS7,P05452_CHAIN_0,P05452	19824.5
CM	67	P24853_CHAIN_0	IBP2_PIG	Insulin-like growth factor-binding protein 2 (IBP-2) (IGF-binding protein 2) (IGFBP-2) (pIGFBP-2) [CHAIN 0]	120.349	67.6	47	15	n/a	5	P24853,P18065_CHAIN_0,P18065,P47877_CHAIN_0,P47877	31053.3
CM	68	P17697_CHAIN_0	CLUS_BOVIN	Clusterin alpha chain [CHAIN 0]	118.934	41.43	24	14	n/a	3	P17697,P17697_CHAIN_1,P17697_CHAIN_2	48969.3
CM	69	Q3SWW8	TSP4_BOVIN	Thrombospondin-4	117.875	19.35	19	14	n/a	7	Q3SWW8_CHAIN_0,P35443_CHAIN_0,Q9Z1T2_CHAIN_0,P49744_CHAIN_0,P35443,Q9Z1T2,P49744	105974
CM	70	P02453	CO1A1_BOVIN	Collagen alpha-1(I) chain	117.321	12.51	51	14	n/a	0		138939
CM	71	P01024_CHAIN_0	CO3_HUMAN	Complement C3c alpha' chain fragment 2 [CHAIN 0]	116.764	8.1	49	14	n/a	8	P01024,P01024_CHAIN_4,P01024_CHAIN_2,P01024_CHAIN_9,P01024_CHAIN_5,P01024_CHAIN_8,P01024_CHAIN_6,P01024_CHAIN_1	184951
CM	72	P01026	CO3_RAT	Complement C3c alpha' chain fragment 2	113.092	6.79	62	13	n/a	1	P01026_CHAIN_0	186460
CM	73	P13384_CHAIN_0	IBP2_BOVIN	Insulin-like growth factor-binding protein 2 (IBP-2) (IGF-binding protein 2) (IGFBP-2) [CHAIN 0]	111.77	48.24	44	14	n/a	7	Q29400_CHAIN_0,P13384,Q29400,P18065_CHAIN_0,P18065,P47877_CHAIN_0,P47877	30794.9
CM	74	P04237	HBA_TRAST	Hemoglobin subunit alpha	111.448	42.14	91	12	n/a	1	P0CH25_CHAIN_0	14949
CM	75	P13645	K1C10_HUMAN	Keratin, type I cytoskeletal 10 (CK-10) (K10)	110.018	35.45	22	14	n/a	16	Q6IFW6,P02535_ISOFORM_3,P02535_ISOFORM_2,P02535_CHAIN_0,P02535,P06394,Q7Z3Y8,A5A6N2,Q0P5J4,Q6R650,Q7Z3Z0,Q9BGM5,Q0P5J6,Q6R649,Q148H6,Q7Z3Y7	58827.1
CM	76	Q05717_CHAIN_0	IBP5_BOVIN	Insulin-like growth factor-binding protein 5 (IBP-5) (IGF-binding protein 5) (IGFBP-5) [CHAIN 0]	108.368	57.94	50	13	n/a	7	Q05717,P24593_CHAIN_0,P24593,P24594_CHAIN_0,Q07079_CHAIN_0,P24594,Q07079	28529.8
CM	77	Q61703_CHAIN_0	ITIH2_MOUSE	Inter-alpha-trypsin inhibitor heavy chain H2 (ITI heavy chain H2) (ITI-HC2) (Inter-alpha-inhibitor heavy chain 2) [CHAIN 0]	104.018	12.65	48	12	n/a	1	Q61703	72134
CM	78	Q58D62_CHAIN_0	FETUB_BOVIN	Fetuin-B [CHAIN 0]	103.88	48.78	41	12	n/a	1	Q58D62	40846
CM	79	P51779_CHAIN_0	CFAD_PIG	Complement factor D [CHAIN 0]	102.264	68.67	37	11	n/a	1	P51779	25134.5
CM	80	Q3T0A3_CHAIN_0	CFAD_BOVIN	Complement factor D [CHAIN 0]	98.551	59.66	28	11	n/a	3	Q3T0A3,P00746_CHAIN_0,P00746	25120.7
CM	81	Q3MHN2_CHAIN_0	CO9_BOVIN	Complement component C9 [CHAIN 0]	98.063	27.89	20	11	n/a	1	Q3MHN2	59705.6
CM	82	P02070	HBB_BOVIN	Hemoglobin subunit beta	95.978	57.93	82	12	n/a	48	P04346,P67819,P67820,P02077,P02076,P11756,P02024_CHAIN_0,P02028,P02029,P02030,P02033,P02055,P08259,P09909,P10893,P15166,P15449,P18982,P18983_CHAIN_0,P18986,P19646,P19885_CHAIN_0,P23020,P23602,P68011,P68012,P68013,P68046,P68047,P68052,P68053,P68222_CHAIN_0,P68223_CHAIN_0,P68224_CHAIN_0,P68225_CHAIN_0,Q5XLE5_CHAIN_0,Q6WN26_CHAIN_0,Q9TSP1_CHAIN_0,P02024,P18983,P19885,P68222,P68223,P68224,P68225,Q5XL…	15954.4
CM	83	P19823_CHAIN_0	ITIH2_HUMAN	Inter-alpha-trypsin inhibitor heavy chain H2 (ITI heavy chain H2) (ITI-HC2) (Inter-alpha-inhibitor heavy chain 2) (SHAP) [CHAIN 0]	94.619	10.34	40	11	n/a	1	P19823	72452.3
CM	84	P62935_CHAIN_0	PPIA_BOVIN	Peptidyl-prolyl cis-trans isomerase A (PPIase A) [CHAIN 0]	91.584	66.87	32	10	n/a	34	P62936_CHAIN_0,P62935,P62936,P62937_CHAIN_0,P62938_CHAIN_0,P62940_CHAIN_0,P62941_CHAIN_0,Q0ZQK6_CHAIN_0,Q0ZQK7_CHAIN_0,Q0ZQK8_CHAIN_0,Q0ZQL0_CHAIN_0,Q0ZQL1_CHAIN_0,Q0ZQL2_CHAIN_0,Q5R8S7_CHAIN_0,P62937,P62938,P62940,P62941,Q0ZQK6,Q0ZQK7,Q0ZQK8,Q0ZQL0,Q0ZQL1,Q0ZQL2,Q5R8S7,Q8HXS3_CHAIN_0,Q8HXS3,P14851_CHAIN_0,P17742_CHAIN_0,P14851,P17742,P10111_CHAIN_0,P10111,Q9Y536	17738.2
CM	85	P35908	K22E_HUMAN	Keratin, type II cytoskeletal 2 epidermal (CK-2e) (K2e)	91.11	27.86	22	11	n/a	0		65432.9
CM	86	Q29116_ISOFORM_Major	TENA_PIG	Tenascin (TN) (TN-C) [ISOFORM Major]	90.745	11.48	15	12	n/a	3	Q29116_CHAIN_0,Q29116,Q29116_ISOFORM_Minor-1	181692
CM	87	P18902	RET4_BOVIN	Retinol-binding protein 4 (PRBP) (RBP)	89.607	66.67	24	12	n/a	14	Q28369_CHAIN_0,Q28369,P06912_CHAIN_0,P06912,P02753_CHAIN_4,P02753_CHAIN_3,P02753_CHAIN_2,P02753_CHAIN_1,P02753_CHAIN_0,P27485_CHAIN_0,P61641_CHAIN_0,P02753,P27485,P61641	21068.6
CM	88	P35624_CHAIN_0	TIMP1_PIG	Metalloproteinase inhibitor 1 (TIMP-1) [CHAIN 0]	87.653	53.26	18	11	n/a	1	P35624	20690.7
CM	89	P49822_CHAIN_0	ALBU_CANFA	Serum albumin [CHAIN 0]	86.439	10.62	60	11	n/a	1	P49822	65710.1
CM	90	P97279_CHAIN_0	ITIH2_MESAU	Inter-alpha-trypsin inhibitor heavy chain H2 (ITI heavy chain H2) (ITI-HC2) (Inter-alpha-inhibitor heavy chain 2) [CHAIN 0]	85.899	14.97	58	9	n/a	1	P97279	72537.6
CM	91	P00747_CHAIN_0	PLMN_HUMAN	Plasmin light chain B [CHAIN 0]	84.823	11.63	41	10	n/a	12	P00747,P00747_CHAIN_2,P00747_CHAIN_3,P00747_CHAIN_1,P12545_CHAIN_0,Q5R8X6_CHAIN_0,P12545,Q5R8X6,P12545_CHAIN_2,Q5R8X6_CHAIN_2,P12545_CHAIN_1,Q5R8X6_CHAIN_1	88432.4
CM	92	Q9XSJ4	ENOA_BOVIN	Alpha-enolase (NNE)	84.625	37.1	16	11	n/a	1	Q9XSJ4_CHAIN_0	47326.1
CM	93	P08649	CO4_RAT	Complement C4 gamma chain	84.077	5.53	19	11	n/a	3	P08649_CHAIN_3,P08649_CHAIN_0,P08649_CHAIN_1	192163
CM	94	P49064_CHAIN_0	ALBU_FELCA	Serum albumin [CHAIN 0]	83.532	11.47	68	10	n/a	1	P49064	65845.1
CM	95	P20757_CHAIN_0	ANGT_SHEEP	Angiotensin-3 (Ang III) [CHAIN 0]	82.409	29.2	40	9	n/a	1	P20757	49080.3
CM	96	P19134_CHAIN_0	TRFE_RABIT	Serotransferrin (Transferrin) [CHAIN 0]	82.012	14.5	60	10	n/a	1	P19134	74886.2
CM	97	P18575	SAA1_MUSVI	Serum amyloid A-1 protein	81.189	49.61	114	10	n/a	1	P18575_CHAIN_0	14389
CM	98	Q03247_CHAIN_0	APOE_BOVIN	Apolipoprotein E (Apo-E) [CHAIN 0]	78.347	34.23	22	9	n/a	7	Q03247,Q7M2U8_CHAIN_0,Q7M2U8,P05770_CHAIN_0,P10517_CHAIN_0,P05770,P10517	34126.5
CM	99	P12799_CHAIN_0	FIBG_BOVIN	Fibrinogen gamma-B chain (Gamma') [CHAIN 0]	77.382	29.52	16	9	n/a	7	P12799,P02680_CHAIN_0,P02680_ISOFORM_Gamma-A,P02680,P02679_CHAIN_0,P02679_ISOFORM_Gamma-A,P02679	47652
CM	100	P07093_CHAIN_0	GDN_HUMAN	Glia-derived nexin (GDN) (PI-7) (PN-1) [CHAIN 0]	76.256	36.15	13	10	n/a	6	P07093_ISOFORM_2,P07093,Q07235_CHAIN_0,Q07235,P07092_CHAIN_0,P07092	41864.6
CM	101	P85972_CHAIN_0	VINC_RAT	Vinculin [CHAIN 0]	75.776	12.86	9	9	n/a	1	P18206_ISOFORM_1	116484
CM	102	P19620_CHAIN_0	ANXA2_PIG	Annexin A2 (PAP-IV) [CHAIN 0]	73.235	34.02	13	9	n/a	21	P19620,A2SW69_CHAIN_0,P04272_CHAIN_0,P07355_CHAIN_0,P07356_CHAIN_0,Q07936_CHAIN_0,Q2Q1M6_CHAIN_0,Q5R5A0_CHAIN_0,Q6TEQ7_CHAIN_0,A2SW69,P04272,P07355,P07356,Q07936,Q2Q1M6,Q5R5A0,Q6TEQ7,Q07936_ISOFORM_Long,P07355_ISOFORM_2,A6NMY6_CHAIN_0,A6NMY6	138292
CM	103	Q9XSZ5	MMP1_HORSE	Interstitial collagenase (MMP-1)	72.344	20.9	23	9	n/a	7	Q9XSZ5_CHAIN_0,P28053,P03956_CHAIN_0,P28053_CHAIN_0,P03956,P03956_CHAIN_2,P13943_CHAIN_0	54001.7
CM	104	P02543	VIME_PIG	Vimentin	72.056	45.09	20	9	n/a	0		30989.4
CM	105	P21333_ISOFORM_2	FLNA_HUMAN	Filamin-A (FLN-A) (ABP-280) [ISOFORM 2]	70.52	5.61	11	9	n/a	2	P21333_CHAIN_0,P21333	280018
CM	106	Q01995_CHAIN_0	TAGL_HUMAN	Transgelin (SM22-alpha) [CHAIN 0]	69.641	56.5	17	9	n/a	5	Q01995,P31232_CHAIN_0,P31232,P37804_CHAIN_0,P37804	22479.7
CM	107	O46375_CHAIN_0	TTHY_BOVIN	Transthyretin [CHAIN 0]	68.569	64.57	20	8	n/a	10	O46375,P12303_CHAIN_0,P12303,Q9MYN8_CHAIN_0,O46654_CHAIN_0,P07489,Q5U7I5_CHAIN_0,Q9MYN8,O46654,Q5U7I5	13557.3
CM	108	P49747_CHAIN_0	COMP_HUMAN	Cartilage oligomeric matrix protein (COMP) (TSP5) [CHAIN 0]	68.523	17.1	15	9	n/a	1	P49747	80962.2
CM	109	Q69DK8_CHAIN_0	C1S_PIG	Complement C1s subcomponent light chain [CHAIN 0]	68.379	19.05	11	9	n/a	3	Q69DK8,Q69DK8_CHAIN_2,Q69DK8_CHAIN_1	74386.2
CM	110	P28768	SODM_PIG	Superoxide dismutase [Mn], mitochondrial	65.819	48.61	13	7	n/a	1	P49114	15638.6
CM	111	P02770_CHAIN_0	ALBU_RAT	Serum albumin [CHAIN 0]	65.705	4.45	26	8	n/a	1	P02770	65916.4
CM	112	P11979	KPYM_FELCA	Pyruvate kinase isozyme M1	65.651	24.86	10	8	n/a	1	P11979_CHAIN_0	58046
CM	113	Q8SPP7_CHAIN_0	PGRP1_BOVIN	Peptidoglycan recognition protein 1 (OBP) (PGRP-S) [CHAIN 0]	64.637	57.99	10	8	n/a	3	Q8SPP7,B5T255_CHAIN_0,B5T255	18808.3
CM	114	P02768_ISOFORM_2	ALBU_HUMAN	Serum albumin [ISOFORM 2]	63.606	16.31	35	8	n/a	1	P02768_CHAIN_0	47360.5
CM	115	Q3ZD69_ISOFORM_C	LMNA_PIG	Lamin-A/C [ISOFORM C]	63.322	17.48	9	7	n/a	1	P02545_ISOFORM_C	65170.8
CM	116	Q2KJF1_CHAIN_0	A1BG_BOVIN	Alpha-1B-glycoprotein [CHAIN 0]	63.098	25.31	10	8	n/a	1	Q2KJF1	51284.8
CM	117	Q6S8J3	POTEE_HUMAN	POTE ankyrin domain family member E (POTE-2)	62.974	7.91	21	7	n/a	4	A5A3E0,Q9BYX7,P0CG38,P0CG39	121363
CM	118	Q3SZV7_CHAIN_0	HEMO_BOVIN	Hemopexin [CHAIN 0]	62.924	19.95	8	6	n/a	1	Q3SZV7	49688.1
CM	119	P08253	MMP2_HUMAN	PEX	62.474	20.45	11	8	n/a	2	P08253_CHAIN_0,P50757_CHAIN_0	73882.3
CM	120	Q5RB37_CHAIN_0	ITIH3_PONAB	Inter-alpha-trypsin inhibitor heavy chain H3 (ITI heavy chain H3) (ITI-HC3) (Inter-alpha-inhibitor heavy chain 3) [CHAIN 0]	60.729	10.23	20	7	n/a	10	Q5RB37,Q06033_CHAIN_0,Q06033_ISOFORM_2,Q06033,P97280_CHAIN_0,Q61704_CHAIN_0,P97280,Q61704,Q63416_CHAIN_0,Q63416	68165.9
CM	121	P02466	CO1A2_RAT	Collagen alpha-2(I) chain	60.178	7.73	22	7	n/a	0		129564
CM	122	P00761_CHAIN_0	TRYP_PIG	Trypsin [CHAIN 0]	59.785	33.18	79	7	n/a	1	P00761	23475.6
CM	123	P30035	PLF4_SHEEP	Platelet factor 4 (PF-4)	59.391	43.53	19	7	n/a	0		109018
CM	124	P00355_CHAIN_0	G3P_PIG	Glyceraldehyde-3-phosphate dehydrogenase (GAPDH) [CHAIN 0]	59.359	34.04	13	7	n/a	1	Q28554	35704.9
CM	125	Q5E956_CHAIN_0	TPIS_BOVIN	Triosephosphate isomerase (TIM) [CHAIN 0]	58.71	40.32	14	7	n/a	19	Q5E956,P00939,P15426_CHAIN_0,P54714_CHAIN_0,P60174_CHAIN_0,P60175_CHAIN_0,Q5R928_CHAIN_0,Q60HC9_CHAIN_0,P15426,P54714,P60174,P60175,Q5R928,Q60HC9,P60174_ISOFORM_2,P17751_CHAIN_0,Q2QD07_CHAIN_0,P17751,Q2QD07	26558.3
CM	126	P35543_CHAIN_0	SAA3_RABIT	Serum amyloid A-3 protein [CHAIN 0]	57.96	24.04	117	6	n/a	2	P35543,P02738	11856
CM	127	Q3Y5Z3_CHAIN_0	ADIPO_BOVIN	Adiponectin (ACRP30) (apM-1) [CHAIN 0]	57.824	28.7	14	7	n/a	1	Q3Y5Z3	24391
CM	128	P10668_CHAIN_0	COF1_PIG	Cofilin-1 [CHAIN 0]	56.961	56.36	10	7	n/a	13	Q4R5C0_CHAIN_0,Q5E9F7_CHAIN_0,Q6B7M7_CHAIN_0,P10668,Q4R5C0,Q5E9F7,Q6B7M7,P23528_CHAIN_0,P23528,P18760_CHAIN_0,P45592_CHAIN_0,P18760,P45592	18387.4
CM	129	P00795_CHAIN_1	CATD_PIG	Cathepsin D heavy chain [CHAIN 1]	56.9	40.08	9	7	n/a	2	P00795,Q9MZS8	26232.3
CM	130	P26894	IL8_PIG	Interleukin-8 (IL-8) (AMCF-I)	55.264	51.46	12	7	n/a	1	P26894_CHAIN_0	11632.7
CM	131	Q9XSD9_ISOFORM_Short	PGS2_PIG	Decorin [ISOFORM Short]	55.117	32.3	12	7	n/a	18	Q9XSD9_CHAIN_0,Q9XSD9,P21793_CHAIN_0,Q9TTE2_CHAIN_0,P21793,Q9TTE2,P07585_CHAIN_0,Q5R1V9_CHAIN_0,O46542_CHAIN_0,Q28888_CHAIN_0,Q29393_CHAIN_0,P07585,Q5R1V9,O46542,Q28888,Q29393,P07585_ISOFORM_D,P07585_ISOFORM_B	35759.4
CM	132	P98140	FA12_BOVIN	Coagulation factor XIIa light chain	52.815	14.22	12	7	n/a	1	P98140_CHAIN_1	67160.3
CM	133	Q14624_ISOFORM_2	ITIH4_HUMAN	35 kDa inter-alpha-trypsin inhibitor heavy chain H4 [ISOFORM 2]	52.544	8.97	21	7	n/a	3	Q14624,Q14624_CHAIN_0,Q14624_CHAIN_1	101241
CM	134	Q3SZR3_CHAIN_0	A1AG_BOVIN	Alpha-1-acid glycoprotein (OMD) [CHAIN 0]	52.174	42.39	7	6	n/a	1	Q3SZR3	21253
CM	135	P15468_CHAIN_0	RNAS4_PIG	Ribonuclease 4 (RNase 4) [CHAIN 0]	51.887	63.03	16	6	n/a	3	P15468,Q9JJH1_CHAIN_0,Q9JJH1	13834.7
CM	136	Q14766_ISOFORM_Short	LTBP1_HUMAN	Latent-transforming growth factor beta-binding protein 1 (LTBP-1) (TGF-beta1-BP-1) [ISOFORM Short]	51.84	6.81	9	6	n/a	1	Q14766_CHAIN_0	152935
CM	137	Q24K22_CHAIN_0	HGFL_BOVIN	Hepatocyte growth factor-like protein beta chain [CHAIN 0]	51.706	13.69	10	7	n/a	8	Q24K22,Q24K22_CHAIN_2,P26927_CHAIN_0,P26927,P26927_CHAIN_2,Q2TV78_ISOFORM_2,Q2TV78_CHAIN_0,Q2TV78	78006.4
CM	138	P37802_CHAIN_0	TAGL2_HUMAN	Transgelin-2 [CHAIN 0]	50.59	38.89	10	6	n/a	5	P37802,Q5XFX0_CHAIN_0,Q9WVA4_CHAIN_0,Q5XFX0,Q9WVA4	22260.3
CM	139	Q28019_CHAIN_0	LTBP2_BOVIN	Latent-transforming growth factor beta-binding protein 2 (LTBP-2) [CHAIN 0]	50.099	5.31	6	6	n/a	1	Q28019	194471
CM	140	Q5E9F5_CHAIN_0	TAGL2_BOVIN	Transgelin-2 [CHAIN 0]	49.642	44.44	11	6	n/a	1	Q5E9F5	22295.3
CM	141	P98133_CHAIN_0	FBN1_BOVIN	Fibrillin-1 [CHAIN 0]	48.887	3.41	8	6	n/a	1	Q9TV36_CHAIN_0	309432
CM	142	Q2KJ83_CHAIN_0	CBPN_BOVIN	Carboxypeptidase N catalytic chain (CPN) [CHAIN 0]	48.865	22.57	11	6	n/a	5	Q2KJ83,Q9EQV8_CHAIN_0,Q9JJN5_CHAIN_0,Q9EQV8,Q9JJN5	50530.1
CM	143	P32261	ANT3_MOUSE	Antithrombin-III (ATIII)	48.604	9.89	18	5	n/a	1	P32261_CHAIN_0	52003.6
CM	144	Q2KJ63	KLKB1_BOVIN	Plasma kallikrein light chain	47.423	13.68	8	6	n/a	1	Q2KJ63_CHAIN_1	70994
CM	145	P22952_CHAIN_0	AMC2_PIG	Alveolar macrophage chemotactic factor 2 (AMCF-II) [CHAIN 0]	47.399	72.84	15	6	n/a	1	P22952	8695.44
CM	146	Q5E947	PRDX1_BOVIN	Peroxiredoxin-1	46.927	41.71	9	6	n/a	3	Q9JKY1,P35700,Q63716	22209.5
CM	147	P02765_CHAIN_0	FETUA_HUMAN	Alpha-2-HS-glycoprotein chain B [CHAIN 0]	45.76	9.57	52	5	n/a	5	Q9N2D0_CHAIN_0,P02765,Q9N2D0,P24090_CHAIN_0,P24090	30222
CM	148	Q05718_CHAIN_0	IBP6_BOVIN	Insulin-like growth factor-binding protein 6 (IBP-6) (IGF-binding protein 6) (IGFBP-6) [CHAIN 0]	45.601	36.32	13	5	n/a	1	Q05718	22378.7
CM	149	Q12841_CHAIN_0	FSTL1_HUMAN	Follistatin-related protein 1 [CHAIN 0]	45.268	29.51	7	6	n/a	9	Q58D84_CHAIN_0,Q62632_CHAIN_0,Q9GKY0_CHAIN_0,Q62632,Q58D84,Q12841,Q9GKY0,Q5R9Y1_CHAIN_0,Q5R9Y1	32678.6
CM	150	Q05443_CHAIN_0	LUM_BOVIN	Lumican (KSPG) [CHAIN 0]	42.107	15.74	7	6	n/a	3	Q05443,P51884_CHAIN_0,P51884	37001.3
CM	151	P97278_CHAIN_0	ITIH1_MESAU	Inter-alpha-trypsin inhibitor heavy chain H1 (ITI heavy chain H1) (ITI-HC1) (Inter-alpha-inhibitor heavy chain 1) [CHAIN 0]	41.827	5.95	9	5	n/a	0		71640.4
CM	152	P00883_CHAIN_0	ALDOA_RABIT	Fructose-bisphosphate aldolase A [CHAIN 0]	41.794	22.87	7	5	n/a	11	P04075_CHAIN_0,P05064_CHAIN_0,P05065_CHAIN_0,Q5NVR5_CHAIN_0,P00883,P04075,P05064,P05065,Q5NVR5,A5A6I5_CHAIN_0,A5A6I5	39211.7
CM	153	Q3T004_CHAIN_0	SAMP_BOVIN	Serum amyloid P-component (SAP) [CHAIN 0]	40.528	40.98	8	5	n/a	1	Q3T004	23038.5
CM	154	P12107_ISOFORM_C	COBA1_HUMAN	Collagen alpha-1(XI) chain [ISOFORM C]	40.517	3.34	8	5	n/a	2	P12107,P12107_ISOFORM_B	176619
CM	155	P23142_CHAIN_0	FBLN1_HUMAN	Fibulin-1 (FIBL-1) [CHAIN 0]	39.911	11.28	11	5	n/a	6	P23142,P23142_ISOFORM_B,Q08879_CHAIN_0,Q08879,P23142_ISOFORM_A,Q08879_ISOFORM_C	74290.5
CM	156	Q95M17_CHAIN_0	CHIA_BOVIN	Acidic mammalian chitinase (AMCase) (CBPb04) [CHAIN 0]	39.647	21.73	5	5	n/a	1	Q95M17	49954.7
CM	157	Q06830	PRDX1_HUMAN	Peroxiredoxin-1 (NKEF-A) (PAG)	39.574	32.66	8	5	n/a	1	Q6B4U9	22110.4
CM	158	P02648_CHAIN_0	APOA1_CANFA	Apolipoprotein A-I (Apo-AI) (ApoA-I) [CHAIN 0]	39.474	13.64	65	4	n/a	1	P02648	27482.9
CM	159	P81644_CHAIN_0	APOA2_BOVIN	Apolipoprotein A-II(1-76) [CHAIN 0]	38.8	22.08	26	4	n/a	1	P81644_CHAIN_1	8722.76
CM	160	P19016	HBB_HIPAM	Hemoglobin subunit beta	38.779	27.4	31	5	n/a	1	P02076	16065.3
CM	161	O77834_CHAIN_0	PRDX6_BOVIN	Peroxiredoxin-6 (1-Cys PRX) (aiPLA2) (NSGPx) [CHAIN 0]	38.372	38.12	7	5	n/a	3	O77834,O08709_CHAIN_0,O08709	24935.8
CM	162	Q2KIV9_CHAIN_0	C1QB_BOVIN	Complement C1q subcomponent subunit B [CHAIN 0]	38.088	25.78	6	4	n/a	1	Q2KIV9	23937.1
CM	163	Q9BGI3	PRDX2_BOVIN	Peroxiredoxin-2	37.44	23.62	6	4	n/a	0		21946
CM	164	P05213	TBA1B_MOUSE	Tubulin alpha-1B chain	36.578	18.4	6	5	n/a	20	P68360,P68361,P68363,P81947,Q2XVP4,Q4R538,Q5R1W4,Q6P9V9,P68365,P68373,Q6AYZ1,Q9BQE3,A5A6J1,P02550,P68362,P68369,P68370,Q71U36,Q2HJ86,Q3ZCJ7	50151.6
CM	165	P12111_ISOFORM_2	CO6A3_HUMAN	Collagen alpha-3(VI) chain [ISOFORM 2]	36.365	2.56	5	5	n/a	2	P12111_CHAIN_0,P12111	321355
CM	166	Q32KY0_CHAIN_0	APOD_BOVIN	Apolipoprotein D (Apo-D) (ApoD) [CHAIN 0]	36.191	33.14	10	5	n/a	1	Q32KY0	19467.2
CM	167	P13647	K2C5_HUMAN	Keratin, type II cytoskeletal 5 (CK-5) (K5)	35.316	10.51	7	5	n/a	1	A5A6M8	62378.4
CM	168	P0C2W8	CO1A1_MAMAE	Collagen alpha-1(I) chain	35.016	5.22	6	4	n/a	0		4.06433e+07
CM	169	Q2LE37	APOM_PIG	Apolipoprotein M (Apo-M) (ApoM)	34.698	33.51	13	4	n/a	0		21241.4
CM	170	P09571	TRFE_PIG	Serotransferrin (Transferrin)	34.076	7.9	29	4	n/a	0		76967.9
CM	171	Q9XT27_CHAIN_0	CERU_SHEEP	Ceruloplasmin [CHAIN 0]	33.664	5.44	4	4	n/a	1	Q9XT27	116972
CM	172	P22226	CTHL1_BOVIN	Cathelicidin-1 (Bac1)	33.64	38.71	5	4	n/a	1	P54230	17600.1
CM	173	P27425_CHAIN_0	TRFE_HORSE	Serotransferrin (Transferrin) [CHAIN 0]	33.09	6.11	21	4	n/a	1	P27425	76141.1
CM	174	P28801_CHAIN_0	GSTP1_BOVIN	Glutathione S-transferase P [CHAIN 0]	32.617	35.41	4	4	n/a	3	P28801,Q9TTY8_CHAIN_0,Q9TTY8	23482
CM	175	Q2KIG3	CBPB2_BOVIN	Carboxypeptidase B2	32.19	12.53	6	4	n/a	0		48821.7
CM	176	Q3TTY5	K22E_MOUSE	Keratin, type II cytoskeletal 2 epidermal (CK-2e) (K2e)	31.982	5.8	7	4	n/a	0		70922.8
CM	177	P20908_CHAIN_0	CO5A1_HUMAN	Collagen alpha-1(V) chain [CHAIN 0]	31.76	4.02	10	4	n/a	1	P20908	153487
CM	178	Q8MJ76_CHAIN_0	FETA_PIG	Alpha-fetoprotein [CHAIN 0]	31.225	6.42	14	4	n/a	9	Q8MJ76,Q8MJU5_CHAIN_0,Q8MJU5,P02771_CHAIN_0,P28050_CHAIN_0,Q28789_CHAIN_0,P02771,P28050,Q28789	66503.1
CM	179	P26644_CHAIN_0	APOH_RAT	Beta-2-glycoprotein 1 (Apo-H) (B2GPI) (Beta(2)GPI) [CHAIN 0]	31.205	11.51	9	4	n/a	7	P26644,P02749_CHAIN_0,Q01339_CHAIN_0,Q95LB0_CHAIN_0,P02749,Q01339,Q95LB0	31163.8
CM	180	P37141_CHAIN_0	GPX3_BOVIN	Glutathione peroxidase 3 (GPx-3) (GSHPx-3) (GPx-P) (GSHPx-P) [CHAIN 0]	30.492	26.73	5	4	n/a	1	P37141	122969
CM	181	P04259_CHAIN_0	K2C6B_HUMAN	Keratin, type II cytoskeletal 6B (CK-6B) (K6B) [CHAIN 0]	30.137	8.17	6	4	n/a	3	P04259,P48668_CHAIN_0,P48668	59935.8
CM	182	A2I7M9_CHAIN_0	SPA32_BOVIN	Serpin A3-2 [CHAIN 0]	29.999	14.47	5	4	n/a	3	Q9TTE1_CHAIN_0,A2I7M9,Q9TTE1	43640.8
CM	183	P04179_CHAIN_0	SODM_HUMAN	Superoxide dismutase [Mn], mitochondrial [CHAIN 0]	29.12	24.24	7	3	n/a	15	Q5FB30_CHAIN_0,Q8HXP0,Q8HXP1,Q8HXP2,Q8HXP3_CHAIN_0,Q8HXP4,Q8HXP5,Q8HXP6_CHAIN_0,Q8HXP7,P04179,Q5FB30,Q8HXP3,Q8HXP6,P09671_CHAIN_0,P09671	22204.1
CM	184	Q5E9E3_CHAIN_0	C1QA_BOVIN	Complement C1q subcomponent subunit A [CHAIN 0]	29.11	18.47	4	4	n/a	1	Q5E9E3	23519.3
CM	185	P02550	TBA1A_PIG	Tubulin alpha-1A chain	29.062	15.74	5	4	n/a	1	P05213	50068.5
CM	186	P52556_CHAIN_0	BLVRB_BOVIN	Flavin reductase (FR) (BVR-B) (GHBP) (FLR) [CHAIN 0]	29.01	25.85	5	4	n/a	1	P52556	22001.2
CM	187	P02584_CHAIN_0	PROF1_BOVIN	Profilin-1 [CHAIN 0]	28.956	28.78	3	3	n/a	5	P62962_CHAIN_0,P62963_CHAIN_0,P02584,P62962,P62963	14926.2
CM	188	Q4LAL9_CHAIN_0	CATD_CANFA	Cathepsin D [CHAIN 0]	28.919	13.87	5	4	n/a	11	Q4LAL9,P07339_CHAIN_2,P07339_CHAIN_0,P07339,Q9MZS8,P24268_CHAIN_4,P24268_CHAIN_3,P24268_CHAIN_0,P18242_CHAIN_0,P24268,P18242	37720.4
CM	189	P29700_CHAIN_0	FETUA_PIG	Alpha-2-HS-glycoprotein [CHAIN 0]	28.779	7.2	7	4	n/a	1	P29700	36688.6
CM	190	Q28758_CHAIN_0	APOA4_PAPAN	Apolipoprotein A-IV (Apo-AIV) (ApoA-IV) [CHAIN 0]	27.88	6.3	3	3	n/a	1	P33621_CHAIN_0	46182.4
CM	191	P16035_CHAIN_0	TIMP2_HUMAN	Metalloproteinase inhibitor 2 (TIMP-2) [CHAIN 0]	27.799	37.63	4	4	n/a	14	Q60453_CHAIN_0,Q9WUC6_CHAIN_0,Q60453,P16035,Q9WUC6,P25785_CHAIN_0,P30121_CHAIN_0,P25785,P30121,P16368_CHAIN_0,Q9TRZ7,Q9TTY1_CHAIN_0,P16368,Q9TTY1	21755
CM	192	P26039	TLN1_MOUSE	Talin-1	27.786	2.68	5	4	n/a	1	Q9Y490	269833
CM	193	P01344_CHAIN_0	IGF2_HUMAN	Preptin [CHAIN 0]	27.232	62.69	6	3	n/a	17	P07456_CHAIN_0,P23695_CHAIN_0,P51459_CHAIN_0,Q08279_CHAIN_0,P41694_CHAIN_0,Q08279,P41694,P07456,P01344,P23695,P51459,P01344_ISOFORM_2,P01344_CHAIN_1,P01346_CHAIN_0,P09535_CHAIN_0,P01346,P09535	7475.46
CM	194	P24854_CHAIN_0	IBP4_PIG	Insulin-like growth factor-binding protein 4 (IBP-4) (IGF-binding protein 4) (IGFBP-4) [CHAIN 0]	27.213	24.89	5	4	n/a	6	Q05716_CHAIN_0,Q05716,P24854,P22692_CHAIN_0,Q28893,P22692	26068.7
CM	195	P02459_CHAIN_0	CO2A1_BOVIN	Collagen alpha-1(II) chain [CHAIN 0]	27.192	4.38	6	4	n/a	1	P02459	139187
CM	196	Q9TTB4	FMOD_PIG	Fibromodulin (FM) (KSPG fibromodulin)	27.181	36.05	3	3	n/a	7	O46378,P50608_CHAIN_0,P50609_CHAIN_0,Q06828_CHAIN_0,P50608,P50609,Q06828	16685.8
CM	197	P04350	TBB4_HUMAN	Tubulin beta-4 chain	27.061	16.44	4	4	n/a	31	P07437,P69893,P69895,P69897,P99024,Q2KJD0,Q3ZBU7,Q4R4X8,Q5R943,Q767L7,Q7JJU6,Q9D6F9,P02554,P68371,P68372,Q3MHM5,Q6P9T8,P86221,P85108,Q13885,Q3KRE8,Q4R5B3,Q6B856,Q7TMM9,Q9BVA1,Q9CWF2,Q13509,Q2T9S0,Q4QRB4,Q60HC2,Q9ERD7	49585.8
CM	198	Q6QNF4	HGFA_CANFA	Hepatocyte growth factor activator long chain	26.437	6.12	7	3	n/a	1	Q6QNF4_CHAIN_1	70244.7
CM	199	P19879_CHAIN_1	MIME_BOVIN	Osteoinductive factor (OIF) [CHAIN 1]	25.754	27.35	4	3	n/a	2	P19879_CHAIN_0,P19879	25331.4
CM	200	Q04756_CHAIN_1	HGFA_HUMAN	Hepatocyte growth factor activator long chain [CHAIN 1]	25.381	15.73	4	3	n/a	4	Q04756,Q6QNF4_CHAIN_1,Q9R098_CHAIN_1,Q9R098	26909.5
CM	201	P02067	HBB_PIG	Hemoglobin subunit beta	25.365	22.45	42	3	n/a	1	P02067_CHAIN_0	16165.6
CM	202	O08999_CHAIN_0	LTBP2_MOUSE	Latent-transforming growth factor beta-binding protein 2 (LTBP-2) [CHAIN 0]	25.323	2.08	4	3	n/a	1	O08999	191991
CM	203	P81286	PLMN_SHEEP	Plasminogen	25.222	13.99	7	3	n/a	8	P00747_CHAIN_4,P12545_CHAIN_3,P80009_CHAIN_0,P80010_CHAIN_0,Q5R8X6_CHAIN_3,P20918_CHAIN_3,Q01177_CHAIN_3,P80010	37662
CM	204	Q5R537_CHAIN_2	THRB_PONAB	Thrombin heavy chain [CHAIN 2]	25.131	15.5	5	4	n/a	1	Q5R537_CHAIN_0	29612.1
CM	205	P04815_CHAIN_0	BPT2_BOVIN	Spleen trypsin inhibitor III (SI-III) [CHAIN 0]	25.032	48.48	8	3	n/a	2	P04815,P00974	7339.39
CM	206	P23805_CHAIN_0	CONG_BOVIN	Conglutinin [CHAIN 0]	24.682	12.54	3	3	n/a	1	P23805	35748.7
CM	207	Q63041	A1M_RAT	Alpha-1-macroglobulin 45 kDa subunit	24.55	2.13	4	3	n/a	1	Q63041_CHAIN_0	167125
CM	208	A6YF56_CHAIN_0	ALBU_MESAU	Serum albumin [CHAIN 0]	24.403	3.94	35	3	n/a	1	A6YF56	65353
CM	209	P82943_CHAIN_0	REG1_BOVIN	Regakine-1 [CHAIN 0]	24.262	40.85	3	3	n/a	1	P82943	8072.23
CM	210	P80209	CATD_BOVIN	Cathepsin D	24.168	13.08	4	3	n/a	1	P80209_CHAIN_0	342157
CM	211	P15467	RNAS4_BOVIN	Ribonuclease 4 (RNase 4)	24.128	37.82	4	3	n/a	0		13741.5
CM	212	P33433	HRG_BOVIN	Histidine-rich glycoprotein (HPRG)	23.682	11.62	3	3	n/a	0		44470.6
CM	213	P26042_CHAIN_0	MOES_PIG	Moesin [CHAIN 0]	23.437	4.69	4	3	n/a	10	P26042,P86232,O35763_CHAIN_0,P26038_CHAIN_0,P26041_CHAIN_0,Q2HJ49_CHAIN_0,O35763,P26038,P26041,Q2HJ49	67529.6
CM	214	Q3MHL4	SAHH_BOVIN	Adenosylhomocysteinase (AdoHcyase)	23.271	9.03	3	3	n/a	1	Q3MHL4_CHAIN_0	47638
CM	215	Q9TTJ5	RGN_BOVIN	Regucalcin (RC) (SMP-30)	23.052	14.38	3	3	n/a	1	Q06AA3	33307.8
CM	216	P51640	G3P_MESAU	Glyceraldehyde-3-phosphate dehydrogenase (GAPDH)	22.941	14.42	4	3	n/a	0		33532.4
CM	217	P23284_CHAIN_0	PPIB_HUMAN	Peptidyl-prolyl cis-trans isomerase B (PPIase B) (SCYLP) [CHAIN 0]	22.882	21.86	5	3	n/a	7	P24368_CHAIN_0,P24369_CHAIN_0,P80311_CHAIN_0,P23284,P24368,P24369,P80311	20289.3
CM	218	Q3SYV4_CHAIN_0	CAP1_BOVIN	Adenylyl cyclase-associated protein 1 (CAP 1) [CHAIN 0]	22.506	11.46	3	3	n/a	1	Q3SYV4	51141.5
CM	219	P06733_ISOFORM_MBP-1	ENOA_HUMAN	Alpha-enolase (NNE) [ISOFORM MBP-1]	22.422	12.02	4	3	n/a	1	P06733_CHAIN_0	36928.2
CM	220	O00299_CHAIN_0	CLIC1_HUMAN	Chloride intracellular channel protein 1 (NCC27) (hRNCC) [CHAIN 0]	22.354	23.75	4	3	n/a	5	Q5E9B7_CHAIN_0,O00299,Q5E9B7,Q95MF9_CHAIN_0,Q95MF9	26791.5
CM	221	Q29052	ITIH1_PIG	Inter-alpha-trypsin inhibitor heavy chain H1 (ITI heavy chain H1) (ITI-HC1) (Inter-alpha-inhibitor heavy chain 1)	22.257	3.99	3	3	n/a	1	Q29052_CHAIN_0	100395
CM	222	P02538	K2C6A_HUMAN	Keratin, type II cytoskeletal 6A (CK-6A) (CK-6D) (K6A)	21.979	6.38	5	3	n/a	1	P02538_CHAIN_0	60045
CM	223	P13943	MMP1_RABIT	Interstitial collagenase (MMP-1)	21.973	7.48	6	3	n/a	2	P03956_CHAIN_2,P13943_CHAIN_0	53739.7
CM	224	Q12805_CHAIN_0	FBLN3_HUMAN	EGF-containing fibulin-like extracellular matrix protein 1 (FIBL-3) [CHAIN 0]	21.921	9.87	5	3	n/a	6	Q7YQD7_CHAIN_0,Q12805_ISOFORM_2,Q12805_ISOFORM_3,Q12805_ISOFORM_4,Q12805,Q7YQD7	52765.1
CM	225	Q29545_CHAIN_0	ICA_PIG	Inhibitor of carbonic anhydrase [CHAIN 0]	21.583	5.11	9	3	n/a	1	Q29545	75697.8
CM	226	O18879	GSTA2_BOVIN	Glutathione S-transferase A2	21.328	17.94	4	3	n/a	1	O18879_CHAIN_0	25717.1
CM	227	Q6P6Q2	K2C5_RAT	Keratin, type II cytoskeletal 5 (CK-5) (K5)	20.975	5.56	12	3	n/a	1	Q5XQN5	61825.7
CM	228	Q15113_CHAIN_0	PCOC1_HUMAN	Procollagen C-endopeptidase enhancer 1 (PCPE-1) (Procollagen C-proteinase enhancer 1) [CHAIN 0]	20.794	10.61	6	3	n/a	5	Q15113,O08628_CHAIN_0,Q61398_CHAIN_0,O08628,Q61398	45549.5
CM	229	P13929_ISOFORM_3	ENOB_HUMAN	Beta-enolase (MSE) [ISOFORM 3]	20.682	11.51	4	3	n/a	15	P13929_ISOFORM_2,P13929_CHAIN_0,P15429_CHAIN_0,P21550_CHAIN_0,P25704_CHAIN_0,Q1KYT0_CHAIN_0,Q3ZC09_CHAIN_0,P13929,P15429,P21550,P25704,Q1KYT0,Q3ZC09,P07323_CHAIN_0,P07323	42248.4
CM	230	P02533_CHAIN_0	K1C14_HUMAN	Keratin, type I cytoskeletal 14 (CK-14) (K14) [CHAIN 0]	20.421	7.01	4	3	n/a	1	P02533	51430.3
CM	231	Q29RU4_CHAIN_0	CO6_BOVIN	Complement component C6 [CHAIN 0]	19.809	5.38	3	3	n/a	1	Q29RU4	102164
CM	232	P02458_CHAIN_1	CO2A1_HUMAN	Chondrocalcin [CHAIN 1]	19.701	17.48	4	3	n/a	13	P05539_CHAIN_1,P28481_CHAIN_1,P02458_ISOFORM_3,P28481_ISOFORM_3,P02458_ISOFORM_1,P05539,P28481_ISOFORM_7,P28481_ISOFORM_5,P28481_ISOFORM_6,P28481_ISOFORM_2,P28481_ISOFORM_4,P02458,P28481	27405.8
CM	233	P01029	CO4B_MOUSE	Complement C4 gamma chain	19.434	1.73	6	3	n/a	0		192885
CM	234	A5A6K2	TCTP_PANTR	Translationally-controlled tumor protein (TCTP)	19.422	16.28	2	2	n/a	4	P13693,P43348,P61288,Q5E984	19595.3
CM	235	P02057_CHAIN_0	HBB_RABIT	Hemoglobin subunit beta-1/2 [CHAIN 0]	19.27	19.86	26	2	n/a	1	P02057	16001.3
CM	236	P07224_CHAIN_0	PROS_BOVIN	Vitamin K-dependent protein S [CHAIN 0]	19.045	4.26	3	3	n/a	1	P07224	70564.1
CM	237	O88569_ISOFORM_3	ROA2_MOUSE	Heterogeneous nuclear ribonucleoproteins A2/B1 (hnRNP A2/B1) [ISOFORM 3]	18.762	10.96	2	2	n/a	6	O88569_ISOFORM_2,P22626_ISOFORM_A2,Q2HJ60,Q9TTV2,O88569,P22626	32460.5
CM	238	Q9BXJ0_CHAIN_0	C1QT5_HUMAN	Complement C1q tumor necrosis factor-related protein 5 [CHAIN 0]	18.662	10.53	2	2	n/a	1	Q9BXJ0	23766.4
CM	239	O88783_CHAIN_0	FA5_MOUSE	Coagulation factor V light chain [CHAIN 0]	18.416	1.76	4	3	n/a	2	O88783,O88783_CHAIN_2	245067
CM	240	P45591_CHAIN_0	COF2_MOUSE	Cofilin-2 [CHAIN 0]	18.372	18.79	3	2	n/a	7	Q148F1_CHAIN_0,Q5G6V9_CHAIN_0,Q9Y281_CHAIN_0,P45591,Q148F1,Q5G6V9,Q9Y281	18578.4
CM	241	O46403_CHAIN_0	PGS1_HORSE	Biglycan [CHAIN 0]	18.173	15.66	3	3	n/a	4	O46403,Q9GKQ6_CHAIN_0,Q9GKQ6,O46377	37334.1
CM	242	O46390_CHAIN_0	PGS1_SHEEP	Biglycan [CHAIN 0]	18.127	15.36	3	3	n/a	1	O02678_CHAIN_0	37347.1
CM	243	Q7Z794	K2C1B_HUMAN	Keratin, type II cytoskeletal 1b (CK-1B) (K77)	17.878	3.81	7	2	n/a	0		61901.4
CM	244	P80031	GSTP1_PIG	Glutathione S-transferase P	17.776	13.04	2	2	n/a	0		23497
CM	245	P79335_CHAIN_0	PAI1_PIG	Plasminogen activator inhibitor 1 (PAI) (PAI-1) [CHAIN 0]	17.339	7.39	3	2	n/a	1	P79335	43077.6
CM	246	Q14767_CHAIN_0	LTBP2_HUMAN	Latent-transforming growth factor beta-binding protein 2 (LTBP-2) [CHAIN 0]	17.271	1.12	3	2	n/a	1	Q14767	191197
CM	247	P06727_CHAIN_0	APOA4_HUMAN	Apolipoprotein A-IV (Apo-AIV) (ApoA-IV) [CHAIN 0]	16.976	3.19	2	2	n/a	1	P06727	43402.5
CM	248	P05156_CHAIN_0	CFAI_HUMAN	Complement factor I light chain [CHAIN 0]	16.839	3.72	3	2	n/a	3	Q5R5A4_CHAIN_0,P05156,Q5R5A4	63457.3
CM	249	Q8CG19_ISOFORM_Short	LTBP1_MOUSE	Latent-transforming growth factor beta-binding protein 1 (LTBP-1) (TGF-beta1-BP-1) [ISOFORM Short]	16.821	2.15	3	2	n/a	2	Q8CG19_CHAIN_0,Q8CG19	153185
CM	250	Q5I597	BHMT1_BOVIN	Betaine--homocysteine S-methyltransferase 1	16.82	11.3	2	2	n/a	0		44878.2
CM	251	P08519_CHAIN_0	APOA_HUMAN	Apolipoprotein(a) (Apo(a)) (Lp(a)) [CHAIN 0]	16.652	0.71	3	2	n/a	1	P08519	499186
CM	252	P13605_CHAIN_0	FMOD_BOVIN	Fibromodulin (FM) (KSPG fibromodulin) [CHAIN 0]	16.548	6.7	2	2	n/a	8	P13605,O46378,P50608_CHAIN_0,P50609_CHAIN_0,Q06828_CHAIN_0,P50608,P50609,Q06828	41092.3
CM	253	O46678_CHAIN_0	GROA_SHEEP	Growth-regulated alpha protein [CHAIN 0]	16.4	45.21	3	2	n/a	1	O46678	7851.25
CM	254	Q5RBS3_CHAIN_0	SERPH_PONAB	Serpin H1 (Colligin) [CHAIN 0]	16.269	7.02	2	2	n/a	1	Q5RBS3	43844.3
CM	255	P19324_CHAIN_0	SERPH_MOUSE	Serpin H1 (Colligin) [CHAIN 0]	16.269	7	2	2	n/a	1	P19324	44849.4
CM	256	P29457_CHAIN_0	SERPH_RAT	Serpin H1 (Colligin) [CHAIN 0]	16.269	7	2	2	n/a	1	P29457	44777.3
CM	257	Q6NXH9	K2C73_MOUSE	Keratin, type II cytoskeletal 73 (CK-73) (K73)	16.147	4.27	6	2	n/a	1	Q6IG03	58911.4
CM	258	P08294_CHAIN_0	SODE_HUMAN	Extracellular superoxide dismutase [Cu-Zn] (EC-SOD) [CHAIN 0]	15.822	5.86	2	2	n/a	3	P41975_CHAIN_0,P08294,P41975	24132.8
CM	259	Q29S21_CHAIN_0	K2C7_BOVIN	Keratin, type II cytoskeletal 7 (CK-7) (K7) [CHAIN 0]	15.745	4.95	11	2	n/a	1	Q29S21	51446.7
CM	260	P02790_CHAIN_0	HEMO_HUMAN	Hemopexin [CHAIN 0]	15.74	10.02	3	2	n/a	1	P02790	49295.4
CM	261	Q148H7	K2C79_BOVIN	Keratin, type II cytoskeletal 79 (CK-79) (K79)	15.7	3.93	4	2	n/a	0		57720.6
CM	262	Q27972_CHAIN_1	CHAD_BOVIN	Chondroadherin minor form [CHAIN 1]	15.688	8.23	4	2	n/a	1	O15335_CHAIN_0	37393.9
CM	263	P86232	EZRI_MESAU	Ezrin	15.685	14.13	3	2	n/a	1	P26043	11130.9
CM	264	P26043	RADI_MOUSE	Radixin	15.685	2.23	3	2	n/a	12	P26044,P35241,Q32LP2,P86232,O35763_CHAIN_0,P26038_CHAIN_0,P26041_CHAIN_0,Q2HJ49_CHAIN_0,O35763,P26038,P26041,Q2HJ49	68600.9
CM	265	P34096_CHAIN_0	RNAS4_HUMAN	Ribonuclease 4 (RNase 4) [CHAIN 0]	15.663	20.17	3	2	n/a	5	Q5NVS4_CHAIN_0,Q8HZQ0_CHAIN_0,P34096,Q5NVS4,Q8HZQ0	13823.8
CM	266	P01962	HBA_TAPTE	Hemoglobin subunit alpha-1/2	15.529	17.02	8	2	n/a	0		15290.4
CM	267	Q2KIX7_CHAIN_0	HP251_BOVIN	Protein HP-25 homolog 1 [CHAIN 0]	15.508	15.17	2	2	n/a	1	Q2KIX7	18913.3
CM	268	O35568_CHAIN_0	FBLN3_RAT	EGF-containing fibulin-like extracellular matrix protein 1 (FIBL-3) [CHAIN 0]	15.482	7.77	4	2	n/a	1	O35568	52705
CM	269	Q2KIU3_CHAIN_0	HP252_BOVIN	Protein HP-25 homolog 2 [CHAIN 0]	15.426	17.3	4	2	n/a	1	Q2KIU3	19822.6
CM	270	P07507_CHAIN_1	MGP_BOVIN	Matrix Gla protein short form [CHAIN 1]	15.376	30.38	3	2	n/a	2	P07507_CHAIN_0,P07507	9751.79
CM	271	P04004_CHAIN_1	VTNC_HUMAN	Somatomedin-B [CHAIN 1]	15.228	4.75	5	2	n/a	2	P04004_CHAIN_0,P04004	43029.6
CM	272	P51909_CHAIN_0	APOD_CAVPO	Apolipoprotein D (Apo-D) (ApoD) [CHAIN 0]	15.191	15.38	2	2	n/a	1	P51909	19577.2
CM	273	P08493_CHAIN_0	MGP_HUMAN	Matrix Gla protein (MGP) [CHAIN 0]	15.189	31.17	2	2	n/a	3	Q8MJ39_CHAIN_0,P08493,Q8MJ39	9531.58
CM	274	P02461_ISOFORM_2	CO3A1_HUMAN	Collagen alpha-1(III) chain [ISOFORM 2]	15.131	2.41	2	2	n/a	3	P13941,P08121,P02461	111907
CM	275	P20742	PZP_HUMAN	Pregnancy zone protein	15.121	1.48	3	2	n/a	1	P20742_CHAIN_0	163863
CM	276	Q8CGP6_CHAIN_0	H2A1H_MOUSE	Histone H2A type 1-H [CHAIN 0]	15.083	14.96	3	2	n/a	69	Q96KK5_CHAIN_0,Q99878_CHAIN_0,A1A4R1_CHAIN_0,A9UMV8_CHAIN_0,Q16777_CHAIN_0,Q3ZBX9_CHAIN_0,Q4R3X5_CHAIN_0,Q64523_CHAIN_0,Q8CGP6,Q8R1M2_CHAIN_0,Q96KK5,Q99878,Q9BTM1_CHAIN_0,A1A4R1,A9UMV8,P02262_CHAIN_0,P04908_CHAIN_0,P0C0S8_CHAIN_0,P0C0S9_CHAIN_0,P0C169_CHAIN_0,P0C170_CHAIN_0,P0CC09_CHAIN_0,P20671_CHAIN_0,P22752_CHAIN_0,Q00728_CHAIN_0,Q16777,Q3ZBX9,Q4FZT6_CHAIN_0,Q4R3X5,Q64522_CHAIN_0,Q64523,Q64598…	13819.1
CM	277	Q6IG01	K2C1B_RAT	Keratin, type II cytoskeletal 1b (CK-1B) (K77)	14.9	4.62	6	2	n/a	1	Q6IFZ6	57254.7
CM	278	P09211_CHAIN_0	GSTP1_HUMAN	Glutathione S-transferase P [CHAIN 0]	14.773	17.22	2	2	n/a	1	P09211	23224.6
CM	279	P40121	CAPG_HUMAN	Macrophage-capping protein	14.668	8.05	2	2	n/a	1	P24452	38498.6
CM	280	Q62894_CHAIN_0	ECM1_RAT	Extracellular matrix protein 1 [CHAIN 0]	14.381	4.24	2	2	n/a	1	Q62894	61404.3
CM	281	P23358	RL12_RAT	60S ribosomal protein L12	14.378	18.79	2	2	n/a	4	P30050,P35979,P61284,Q6QMZ7	17845.6
CM	282	P19803_CHAIN_0	GDIR1_BOVIN	Rho GDP-dissociation inhibitor 1 (Rho GDI 1) [CHAIN 0]	14.27	15.27	2	2	n/a	1	P19803	23290.2
CM	283	Q2KIT0_CHAIN_0	HP20_BOVIN	Protein HP-20 homolog [CHAIN 0]	14.255	20.57	7	2	n/a	1	Q2KIT0	18889.8
CM	284	P01023_CHAIN_0	A2MG_HUMAN	Alpha-2-macroglobulin (Alpha-2-M) [CHAIN 0]	14.203	1.31	4	2	n/a	1	P01023	160810
CM	285	P30041_CHAIN_0	PRDX6_HUMAN	Peroxiredoxin-6 (1-Cys PRX) (aiPLA2) (NSGPx) [CHAIN 0]	14.164	16.59	2	2	n/a	5	Q2PFL9_CHAIN_0,Q5R7E0_CHAIN_0,P30041,Q2PFL9,Q5R7E0	24903.8
CM	286	P42831_CHAIN_0	CCL2_PIG	C-C motif chemokine 2 (MCP-1) [CHAIN 0]	14.132	18.42	3	2	n/a	1	P42831	8612.08
CM	287	P49746_CHAIN_0	TSP3_HUMAN	Thrombospondin-3 [CHAIN 0]	14.094	2.46	2	2	n/a	3	Q05895_CHAIN_0,P49746,Q05895	101804
CM	288	P01031	CO5_HUMAN	Complement C5 alpha' chain	14.05	1.07	3	2	n/a	0		188305
CM	289	P85154	CO1A2_MAMAE	Collagen alpha-2(I) chain	14.034	3.86	3	2	n/a	0		5.62235e+07
CM	290	P18971_CHAIN_0	HBA_BALAC	Hemoglobin subunit alpha [CHAIN 0]	13.995	16.31	2	2	n/a	1	P18971	15406.7
CM	291	Q6R8F2	CADH1_BOVIN	E-Cad/CTF3	13.991	2.38	2	2	n/a	0		97937.7
CM	292	O19113_CHAIN_0	CTGF_PIG	Connective tissue growth factor [CHAIN 0]	13.908	7.74	2	2	n/a	1	O19113	35404.1
CM	293	P80177_CHAIN_0	MIF_BOVIN	Macrophage migration inhibitory factor (MIF) [CHAIN 0]	13.869	17.54	3	2	n/a	3	Q1ZZU7_CHAIN_0,P80177,Q1ZZU7	12212
CM	294	P04114_CHAIN_1	APOB_HUMAN	Apolipoprotein B-48 (Apo B-48) [CHAIN 1]	13.831	1.58	2	2	n/a	1	P04114_CHAIN_0	240836
CM	295	O02659_CHAIN_0	MBL2_BOVIN	Mannose-binding protein C (MBP-C) [CHAIN 0]	13.813	8.73	2	2	n/a	1	O02659	24402.4
CM	296	P42819	SAA_SHEEP	Serum amyloid A protein (SAA)	13.804	24.11	3	2	n/a	0		12688
CM	297	P86209	CAPZB_MESAU	F-actin-capping protein subunit beta	13.721	30.93	2	2	n/a	14	Q5R507_CHAIN_0,Q5XI32_CHAIN_0,P47756_ISOFORM_2,P47757_ISOFORM_2,P79136_ISOFORM_Beta-2,Q5R507,Q5XI32,A0PFK7_CHAIN_0,P47756_CHAIN_0,P47757_CHAIN_0,A0PFK7,P47756,P47757,P79136	10833.1
CM	298	P47819_ISOFORM_2	GFAP_RAT	Glial fibrillary acidic protein (GFAP) [ISOFORM 2]	13.654	4.75	3	2	n/a	10	P03995_ISOFORM_2,Q28115,P03995,P47819,P14136_ISOFORM_3,P14136,Q5RA72,P14136_ISOFORM_2,Q8HZR5_CHAIN_0,Q8HZR5	48782
CM	299	P04904_CHAIN_0	GSTA3_RAT	Glutathione S-transferase alpha-3 (GST Yc1) [CHAIN 0]	13.572	12.73	3	2	n/a	1	O18879_CHAIN_0	25188.2
CM	300	P19013	K2C4_HUMAN	Keratin, type II cytoskeletal 4 (CK-4) (K4)	13.538	3.93	2	2	n/a	0		57285.3
CM	301	P08934_ISOFORM_LMW	KNG1_RAT	Kininogen-1 light chain [ISOFORM LMW]	13.482	5.54	2	2	n/a	2	P08934_CHAIN_0,P08934	47891.3
CM	302	Q2EN76_CHAIN_0	NDKB_PIG	Nucleoside diphosphate kinase B (NDK B) (NDP kinase B) [CHAIN 0]	13.282	17.88	2	2	n/a	1	Q3T0Q4_CHAIN_0	17044.7
CM	303	A2ASS6	TITIN_MOUSE	Titin	13.27	0.14	2	2	n/a	0		3.90649e+06
CM	304	O77811_CHAIN_0	TRFL_HORSE	Lactotransferrin (Lactoferrin) [CHAIN 0]	13.259	3.77	9	2	n/a	1	O77811	75420.5
CM	305	A2I7N3_CHAIN_0	SPA37_BOVIN	Serpin A3-7 [CHAIN 0]	13.154	6.63	2	2	n/a	1	A2I7N3	44162.3
CM	306	Q8SQB1_CHAIN_0	CCL20_BOVIN	C-C motif chemokine 20 (MIP-3-alpha) [CHAIN 0]	13.003	14.29	3	2	n/a	0		8111.62
CM	307	Q13162_CHAIN_0	PRDX4_HUMAN	Peroxiredoxin-4 (AOE37-2) (Prx-IV) [CHAIN 0]	12.937	9.83	2	2	n/a	3	Q9BGI2_CHAIN_0,Q13162,Q9BGI2	26572.1
CM	308	P01035_CHAIN_0	CYTC_BOVIN	Cystatin-C [CHAIN 0]	12.815	27.12	2	2	n/a	1	P01035	13412.3
CM	309	P13635_CHAIN_0	CERU_RAT	Ceruloplasmin [CHAIN 0]	12.562	2.4	2	2	n/a	1	P00450_CHAIN_0	118667
CM	310	P61204_CHAIN_0	ARF3_HUMAN	ADP-ribosylation factor 3 [CHAIN 0]	12.552	16.11	2	2	n/a	25	P61205_CHAIN_0,P61206_CHAIN_0,P84077_CHAIN_0,P84078_CHAIN_0,P84079_CHAIN_0,P84080_CHAIN_0,P84081_CHAIN_0,P84082_CHAIN_0,Q4R5P2_CHAIN_0,Q5E9I6_CHAIN_0,Q5R5P7_CHAIN_0,Q8BSL7_CHAIN_0,P61204,P61205,P61206,P84077,P84078,P84079,P84080,P84081,P84082,Q4R5P2,Q5E9I6,Q5R5P7,Q8BSL7	20469.6
CM	311	P39060_CHAIN_1	COIA1_HUMAN	Endostatin [CHAIN 1]	12.336	10.93	2	2	n/a	9	P39061_CHAIN_1,P39061_ISOFORM_3,P39060_ISOFORM_3,P39060_ISOFORM_2,P39061_ISOFORM_2,P39060_CHAIN_0,P39061_CHAIN_0,P39060,P39061	20095.8
CM	312	Q29RY7_CHAIN_0	FGL2_BOVIN	Fibroleukin [CHAIN 0]	12.305	8.45	2	2	n/a	1	Q29RY7	48979.2
CM	313	Q08E11	PPIC_BOVIN	Peptidyl-prolyl cis-trans isomerase C (PPIase C)	12.298	16.04	2	2	n/a	0		22811.3
CM	314	Q28106	CNTN1_BOVIN	Contactin-1	12.175	2.55	2	2	n/a	1	Q28106_CHAIN_0	113385
CM	315	Q16610_CHAIN_0	ECM1_HUMAN	Extracellular matrix protein 1 [CHAIN 0]	11.924	3.26	2	2	n/a	2	Q16610,Q16610_ISOFORM_4	58811.9
